# Supplementary material for: N-[7-Eth­oxy-2-(prop-2-en-1-yl)-2H-indazol-6-yl]-4-methyl­benzene­sulfonamide
Source: Acta Crystallogr Sect E Struct Rep Online. 2011 Nov 5;67(Pt 12):o3211. doi: 10.1107/S1600536811045855 (PMC3238876; doi:10.1107/S1600536811045855)
Supplement: Supplementary file 2 [file e-67-o3211-Isup2.hkl]

# 
# h,k,l, Fc-squared, Fo-squared, sigma(Fo-squared) and status flag 
# 
data_I
_shelx_title ' zouihri_Rakib_324_Froid_0m in P2(1)/c' 
_shelx_refln_list_code          4 
_shelx_F_calc_maximum      196.15 
_exptl_crystal_F_000       784.00 
_reflns_d_resolution_high  0.7828 
 
loop_ 
 _symmetry_equiv_pos_as_xyz 
 'x, y, z' 
 '-x, y+1/2, -z+1/2' 
 '-x, -y, -z' 
 'x, -y-1/2, z-1/2' 
 
_cell_length_a    10.1459 
_cell_length_b     9.9506 
_cell_length_c    18.3720 
_cell_angle_alpha  90.000 
_cell_angle_beta   95.097 
_cell_angle_gamma  90.000 
 
_shelx_F_squared_multiplier     1.000 
 
loop_ 
 _refln_index_h 
 _refln_index_k 
 _refln_index_l 
 _refln_F_squared_calc 
 _refln_F_squared_meas 
 _refln_F_squared_sigma 
 _refln_observed_status 
   1   0   0     1965.29     1657.56     72.41 o 
   2   0   0     1949.69     2068.00     36.47 o 
   3   0   0      121.66      106.05      3.53 o 
   4   0   0        8.36        2.86      0.36 o 
   5   0   0     1927.10     1977.75     32.42 o 
   6   0   0       16.16       38.94      1.24 o 
   7   0   0     1659.04     1748.23     33.34 o 
   8   0   0      294.16      265.82      8.06 o 
   9   0   0       11.01        8.63      2.10 o 
  10   0   0      634.92      575.55     15.47 o 
  11   0   0      214.31      227.38      8.28 o 
  12   0   0       85.12       71.70      8.61 o 
   1   1   0     6145.91     6176.95     75.31 o 
   2   1   0    12553.02    12532.15    150.07 o 
   3   1   0     1160.09     1161.32     12.22 o 
   4   1   0       70.54       70.66      1.46 o 
   5   1   0     7483.48     8221.64    107.06 o 
   6   1   0       11.41       10.91      0.59 o 
   7   1   0      301.25      311.31      4.44 o 
   8   1   0       22.27        9.19      0.66 o 
   9   1   0      582.67      542.57      9.18 o 
  10   1   0        5.26        7.26      1.67 o 
  11   1   0        0.00        0.47      1.48 o 
  12   1   0       13.03       18.02      2.23 o 
   0   2   0      269.98      301.02      5.12 o 
   1   2   0      560.69      448.01      3.50 o 
   2   2   0     1728.96     1824.20     15.72 o 
   3   2   0     2612.92     2766.66     26.97 o 
   4   2   0      157.98       99.65      1.49 o 
   5   2   0       47.01       20.89      0.85 o 
   6   2   0      590.82      646.45      8.86 o 
   7   2   0       38.17       33.33      1.21 o 
   8   2   0      584.50      640.60      8.53 o 
   9   2   0      839.58      789.88     13.98 o 
  10   2   0      142.28      151.96      4.38 o 
  11   2   0        3.49        1.24      1.50 o 
  12   2   0      116.55      141.95      4.76 o 
   1   3   0        6.41        0.81      0.19 o 
   2   3   0      606.32      701.14      6.26 o 
   3   3   0       56.50       59.64      1.01 o 
   4   3   0      793.06      926.15      9.34 o 
   5   3   0      153.60      213.53      3.13 o 
   6   3   0     1554.26     1542.41     20.06 o 
   7   3   0      839.35      817.45     12.13 o 
   8   3   0       26.82       38.66      1.53 o 
   9   3   0     1321.12     1348.31     17.04 o 
  10   3   0        4.97        4.05      1.58 o 
  11   3   0        1.47        0.00      1.45 o 
  12   3   0       37.94       47.83      2.89 o 
   0   4   0       96.48       63.96      1.13 o 
   1   4   0     1789.36     2007.58     16.88 o 
   2   4   0      342.19      340.06      3.38 o 
   3   4   0      676.44      765.38      7.94 o 
   4   4   0     1947.80     1986.02     22.05 o 
   5   4   0      443.51      356.76      4.81 o 
   6   4   0      390.86      378.47      5.68 o 
   7   4   0      597.83      574.44      8.25 o 
   8   4   0       92.96      101.98      2.58 o 
   9   4   0      474.14      432.79      6.74 o 
  10   4   0      118.68      111.56      3.82 o 
  11   4   0       54.95       49.85      2.79 o 
  12   4   0       93.83       96.36      4.36 o 
   1   5   0       81.04       97.64      1.51 o 
   2   5   0      516.45      609.46      6.12 o 
   3   5   0     1177.09     1233.66     12.58 o 
   4   5   0      470.30      472.55      5.47 o 
   5   5   0       37.91       40.67      1.22 o 
   6   5   0      268.11      289.11      4.22 o 
   7   5   0       79.88       83.87      2.23 o 
   8   5   0        7.41        5.64      0.99 o 
   9   5   0       69.33       59.82      2.02 o 
  10   5   0      295.68      284.80      6.50 o 
  11   5   0      214.02      227.38      5.82 o 
   0   6   0        1.56       12.54      1.00 o 
   1   6   0        7.74        2.95      0.35 o 
   2   6   0      269.92      263.12      3.24 o 
   3   6   0       27.86       25.79      0.81 o 
   4   6   0        2.79        4.39      0.58 o 
   5   6   0      222.99      171.08      2.69 o 
   6   6   0        8.30        6.17      0.76 o 
   7   6   0     1727.82     1734.83     26.39 o 
   8   6   0      309.87      281.40      4.86 o 
   9   6   0        0.08        0.00      1.06 o 
  10   6   0        9.83       14.71      2.52 o 
  11   6   0       14.99       11.95      2.82 o 
   1   7   0     1268.95     1259.43     16.80 o 
   2   7   0      244.63      240.50      3.09 o 
   3   7   0        8.58        8.80      0.61 o 
   4   7   0       40.81       37.56      1.18 o 
   5   7   0      101.86      102.16      2.01 o 
   6   7   0      319.83      313.54      4.68 o 
   7   7   0      293.97      290.48      4.45 o 
   8   7   0        1.02        2.15      1.11 o 
   9   7   0       96.41      105.85      3.47 o 
  10   7   0       77.67       85.10      4.16 o 
   0   8   0      316.01      342.41      6.31 o 
   1   8   0        6.43        2.31      0.74 o 
   2   8   0      264.49      235.29      3.92 o 
   3   8   0       45.78       51.79      1.81 o 
   4   8   0      171.99      144.46      3.17 o 
   5   8   0      712.87      684.67     10.56 o 
   6   8   0      283.20      243.57      4.70 o 
   7   8   0      448.68      408.37      8.20 o 
   8   8   0       59.82       51.73      2.39 o 
   9   8   0       13.15       14.89      1.74 o 
  10   8   0        5.51       10.24      2.17 o 
   1   9   0      619.38      618.69     10.64 o 
   2   9   0     1185.29     1157.39     16.71 o 
   3   9   0      737.10      719.16     14.56 o 
   4   9   0      231.27      235.24      5.05 o 
   5   9   0        8.22        5.31      1.12 o 
   6   9   0      132.21      121.16      3.11 o 
   7   9   0        5.45        5.26      1.20 o 
   8   9   0      325.85      352.30      7.39 o 
   9   9   0       22.78       25.68      2.85 o 
   0  10   0       88.33      100.95      4.10 o 
   1  10   0        6.90        9.75      1.27 o 
   2  10   0        7.97        6.91      1.20 o 
   3  10   0        7.51        4.75      1.23 o 
   4  10   0      259.18      270.62      5.79 o 
   5  10   0        0.19        0.00      1.13 o 
   6  10   0        4.33        3.88      1.17 o 
   7  10   0        0.79        0.00      1.18 o 
   1  11   0      205.07      187.12      4.49 o 
   2  11   0      332.22      327.58      6.68 o 
   3  11   0      109.39      118.10      3.62 o 
   4  11   0      214.93      206.26      4.92 o 
   5  11   0       65.00       80.01      2.99 o 
   6  11   0       54.68       61.51      2.69 o 
   0  12   0        1.43        1.29      1.77 o 
   1  12   0       78.49       73.20      2.54 o 
   2  12   0        8.92       15.11      1.97 o 
   3  12   0        1.07        1.46      1.33 o 
   4  12   0       37.49       57.56      2.72 o 
 -12   1   1       65.98       57.79      3.13 o 
 -11   1   1       11.73       11.27      1.92 o 
 -10   1   1       48.93       57.98      3.30 o 
  -9   1   1      374.18      381.75      6.17 o 
  -8   1   1      793.80      801.55     10.34 o 
  -7   1   1     1292.63     1259.22     14.49 o 
  -6   1   1      433.40      523.63      6.33 o 
  -5   1   1     2396.98     2695.65     29.67 o 
  -4   1   1     1413.29     1624.62     19.33 o 
  -3   1   1     3315.16     3217.32     37.86 o 
  -2   1   1    11749.65    11502.49    132.46 o 
  -1   1   1     8832.54     8734.49    110.01 o 
   0   1   1      349.15      367.53      9.57 o 
   1   1   1      705.31      694.48      5.67 o 
   2   1   1     1876.92     1782.69     18.55 o 
   3   1   1       28.58       18.87      0.66 o 
   4   1   1      741.87      891.51     11.61 o 
   5   1   1      622.17      593.01      7.37 o 
   6   1   1       41.06       57.38      1.74 o 
   7   1   1     2043.89     2206.64     30.97 o 
   8   1   1      115.04      128.86      3.83 o 
   9   1   1      386.19      361.31      6.69 o 
  10   1   1      140.50      157.94      4.55 o 
  11   1   1       39.36       41.98      2.58 o 
  12   1   1      251.72      273.13      6.85 o 
 -12   2   1        0.18        1.95      1.74 o 
 -11   2   1        3.99        3.48      1.66 o 
 -10   2   1       58.38       57.92      2.78 o 
  -9   2   1      245.81      203.92      3.47 o 
  -8   2   1     1019.97      971.60     12.43 o 
  -7   2   1        0.77        1.26      0.60 o 
  -6   2   1      124.59      143.23      2.10 o 
  -5   2   1      679.85      849.66      8.76 o 
  -4   2   1     3777.05     4223.95     43.48 o 
  -3   2   1      633.74      796.33      8.73 o 
  -2   2   1      556.89      535.17      5.40 o 
  -1   2   1     2771.22     2676.04     23.76 o 
   0   2   1      162.03      190.48      1.85 o 
   1   2   1     2890.09     2753.20     24.85 o 
   2   2   1      347.41      335.45      3.36 o 
   3   2   1     2558.20     2685.84     25.16 o 
   4   2   1      747.09      783.63      8.83 o 
   5   2   1        9.51       15.96      0.77 o 
   6   2   1     1090.61     1295.61     15.62 o 
   7   2   1      182.60      183.93      2.88 o 
   8   2   1      247.41      256.13      5.23 o 
   9   2   1      110.04      101.05      3.08 o 
  10   2   1      212.66      198.27      5.13 o 
  11   2   1        0.02        0.00      1.44 o 
  12   2   1        0.54        4.32      2.29 o 
 -12   3   1       85.02       96.26      4.00 o 
 -11   3   1       30.78       28.09      2.31 o 
 -10   3   1      478.19      448.11      9.01 o 
  -9   3   1      755.12      726.28      9.75 o 
  -8   3   1      507.99      470.09      6.61 o 
  -7   3   1     3493.88     3307.36     42.08 o 
  -6   3   1        2.46        1.91      0.59 o 
  -5   3   1       45.48       54.02      1.26 o 
  -4   3   1      364.92      304.67      3.59 o 
  -3   3   1      378.32      292.40      3.40 o 
  -2   3   1     1158.31     1182.98     11.22 o 
  -1   3   1      560.53      607.79      5.65 o 
   0   3   1      645.49      705.66      6.02 o 
   1   3   1       30.16       38.02      0.66 o 
   2   3   1      458.30      303.03      3.14 o 
   3   3   1     1181.69     1170.25     11.78 o 
   4   3   1      116.40      150.17      2.11 o 
   5   3   1      380.10      420.23      5.07 o 
   6   3   1        2.20        4.49      0.86 o 
   7   3   1     2955.58     2983.05     38.07 o 
   8   3   1        1.85        2.15      0.80 o 
   9   3   1     1008.98     1002.44     15.02 o 
  10   3   1       34.46       39.63      2.41 o 
  11   3   1      159.69      143.19      4.47 o 
  12   3   1      151.37      169.43      5.15 o 
 -12   4   1       77.50       88.79      4.41 o 
 -11   4   1      156.67      141.63      4.43 o 
 -10   4   1      357.65      356.23     14.32 o 
  -9   4   1      280.29      286.88      4.91 o 
  -8   4   1      886.05      838.49     11.66 o 
  -7   4   1       15.37        7.32      0.92 o 
  -6   4   1      567.49      580.73      7.60 o 
  -5   4   1      113.37       83.62      1.56 o 
  -4   4   1      599.81      583.20      6.90 o 
  -3   4   1     1244.24     1336.51     14.14 o 
  -2   4   1     1268.03     1389.15     13.96 o 
  -1   4   1       60.80       62.37      0.91 o 
   0   4   1      215.93      246.91      2.63 o 
   1   4   1     1034.63      929.97      8.61 o 
   2   4   1     1343.51     1375.95     12.57 o 
   3   4   1      470.81      545.06      6.07 o 
   4   4   1     1574.93     1815.14     20.21 o 
   5   4   1      256.63      277.49      3.91 o 
   6   4   1     1121.14     1132.61     13.80 o 
   7   4   1      708.51      698.09      9.79 o 
   8   4   1     1234.05     1303.67     17.46 o 
   9   4   1      293.80      231.04      6.56 o 
  10   4   1        6.06        6.49      2.47 o 
  11   4   1       64.31       62.36      3.05 o 
  12   4   1      101.46      113.29      4.29 o 
 -11   5   1       17.04       12.54      2.39 o 
 -10   5   1       20.55       25.01      2.07 o 
  -9   5   1        0.34        4.71      1.08 o 
  -8   5   1       34.17       28.29      1.43 o 
  -7   5   1      387.58      376.00      5.86 o 
  -6   5   1       11.67       16.51      0.93 o 
  -5   5   1     1119.79     1170.40     13.41 o 
  -4   5   1       20.38       18.83      0.72 o 
  -3   5   1      673.83      822.46      8.97 o 
  -2   5   1      296.62      302.53      3.26 o 
  -1   5   1      969.70     1204.98     12.23 o 
   0   5   1     2865.12     3044.07     27.59 o 
   1   5   1      900.51      902.86      9.78 o 
   2   5   1     2430.46     2454.36     22.19 o 
   3   5   1     2361.18     2657.99     27.72 o 
   4   5   1        2.50        4.61      0.52 o 
   5   5   1      548.17      464.82      5.78 o 
   6   5   1      553.31      540.46      6.69 o 
   7   5   1      318.81      286.31      5.31 o 
   8   5   1      111.58      101.03      2.52 o 
   9   5   1        5.50        3.89      1.14 o 
  10   5   1       92.45      100.88      3.64 o 
  11   5   1        3.87        6.29      2.51 o 
 -11   6   1       41.71       52.24      3.44 o 
 -10   6   1       25.77       28.05      2.54 o 
  -9   6   1       37.02       34.43      1.81 o 
  -8   6   1       95.04       92.82      3.52 o 
  -7   6   1       26.49       24.45      1.40 o 
  -6   6   1      110.98      121.80      2.25 o 
  -5   6   1      262.88      289.03      3.75 o 
  -4   6   1      147.77      143.30      2.17 o 
  -3   6   1      929.26      965.88     10.52 o 
  -2   6   1      392.45      382.78      4.29 o 
  -1   6   1      251.24      292.93      3.49 o 
   0   6   1       11.06       13.67      0.50 o 
   1   6   1        0.77        5.60      0.39 o 
   2   6   1      309.50      289.71      3.19 o 
   3   6   1      171.54      168.91      2.37 o 
   4   6   1       62.09       70.34      1.40 o 
   5   6   1     2356.40     2367.62     26.31 o 
   6   6   1       87.05       78.09      1.75 o 
   7   6   1      359.02      380.10      5.16 o 
   8   6   1      169.49      181.49      3.62 o 
   9   6   1      163.75      164.63      3.82 o 
  10   6   1      146.93      137.78      4.21 o 
  11   6   1        0.11        0.00      4.13 o 
 -10   7   1       22.70       29.99      2.80 o 
  -9   7   1       54.18       52.63      4.07 o 
  -8   7   1       49.38       44.76      1.94 o 
  -7   7   1        6.00        2.68      1.05 o 
  -6   7   1     1640.32     1507.23     21.47 o 
  -5   7   1        4.95        5.63      0.97 o 
  -4   7   1      590.35      561.39      9.09 o 
  -3   7   1        0.29        0.91      0.60 o 
  -2   7   1       46.73       54.11      1.80 o 
  -1   7   1       68.08       79.56      1.39 o 
   0   7   1      270.11      238.70      3.13 o 
   1   7   1     1077.59     1111.32     11.94 o 
   2   7   1      153.37      148.10      2.33 o 
   3   7   1      202.84      198.00      2.74 o 
   4   7   1      955.62      968.93     10.72 o 
   5   7   1      508.12      496.28      6.84 o 
   6   7   1       99.23       84.94      2.05 o 
   7   7   1      123.74      115.06      2.61 o 
   8   7   1        1.10        0.57      1.03 o 
   9   7   1       46.85       47.14      2.37 o 
  10   7   1       14.91       16.67      2.28 o 
 -10   8   1        2.27        4.50      1.64 o 
  -9   8   1       15.61       19.01      2.11 o 
  -8   8   1       72.07       81.26      3.00 o 
  -7   8   1       13.73        3.81      1.28 o 
  -6   8   1      423.90      436.37      7.31 o 
  -5   8   1       12.31        9.42      1.14 o 
  -4   8   1     1463.66     1449.97     18.89 o 
  -3   8   1        4.04        1.77      0.87 o 
  -2   8   1      138.75      132.72      2.49 o 
  -1   8   1      349.49      358.15      5.37 o 
   0   8   1      437.23      456.53      6.22 o 
   1   8   1      913.86      938.73     12.60 o 
   2   8   1      286.58      279.76      4.07 o 
   3   8   1        4.61        8.03      0.84 o 
   4   8   1      130.88      112.47      2.90 o 
   5   8   1       29.44       38.69      1.67 o 
   6   8   1       18.23       23.66      1.47 o 
   7   8   1        1.80        2.98      1.16 o 
   8   8   1      348.09      344.91      7.19 o 
   9   8   1       23.96       21.80      1.96 o 
  -9   9   1        5.81        5.09      1.58 o 
  -8   9   1      215.52      220.69      5.36 o 
  -7   9   1       41.74       42.44      2.15 o 
  -6   9   1        3.46        3.60      1.08 o 
  -5   9   1       73.52       78.91      2.42 o 
  -4   9   1        4.62        6.85      1.21 o 
  -3   9   1        7.54        4.35      1.36 o 
  -2   9   1      458.25      432.39      7.92 o 
  -1   9   1       75.28       77.75      2.50 o 
   0   9   1     1020.42      976.14     15.98 o 
   1   9   1      224.36      231.80      4.83 o 
   2   9   1      196.68      187.41      3.73 o 
   3   9   1        0.92        0.08      0.99 o 
   4   9   1      159.87      131.88      3.46 o 
   5   9   1      246.34      233.55      4.60 o 
   6   9   1        0.59        0.24      1.04 o 
   7   9   1       85.75       74.14      2.97 o 
   8   9   1        9.46        9.96      1.66 o 
   9   9   1       10.83       14.38      1.83 o 
  -8  10   1      170.68      183.08      4.85 o 
  -7  10   1      103.81      104.11      3.07 o 
  -6  10   1      204.35      208.86      4.46 o 
  -5  10   1        5.26        3.89      1.25 o 
  -4  10   1      182.35      176.46      4.35 o 
  -3  10   1       27.49       30.67      1.74 o 
  -2  10   1      805.36      758.32     12.98 o 
  -1  10   1      653.27      660.14     11.46 o 
   0  10   1        1.68        0.00      0.93 o 
   1  10   1      508.90      503.24      9.07 o 
   2  10   1       61.06       60.02      2.01 o 
   3  10   1      612.16      584.67     10.43 o 
   4  10   1      725.07      675.69     11.87 o 
   5  10   1       24.63       22.27      2.68 o 
   6  10   1       88.47       93.98      2.82 o 
   7  10   1       28.12       23.61      1.68 o 
  -6  11   1       66.09       71.05      2.90 o 
  -5  11   1        4.08        1.40      1.29 o 
  -4  11   1        7.19       10.39      1.49 o 
  -3  11   1       39.95       44.27      2.18 o 
  -2  11   1       39.79       41.42      2.46 o 
  -1  11   1        4.12        0.00      0.96 o 
   0  11   1      176.98      193.63      5.91 o 
   1  11   1       10.85       16.22      1.52 o 
   2  11   1      265.50      298.70      5.49 o 
   3  11   1       96.65      101.06      3.23 o 
   4  11   1       59.26       55.21      2.53 o 
   5  11   1       94.49       86.40      3.11 o 
   6  11   1        0.94        4.00      1.46 o 
  -4  12   1      419.78      429.78      8.55 o 
  -3  12   1        0.41        0.00      1.29 o 
  -2  12   1      182.89      178.92      4.54 o 
  -1  12   1      266.47      290.87      5.46 o 
   0  12   1        1.30        0.36      2.04 o 
   1  12   1      499.75      543.23      8.94 o 
   2  12   1       89.57       85.94      3.08 o 
   3  12   1        0.23        3.78      1.39 o 
   4  12   1        4.96        3.92      1.50 o 
 -12   0   2        1.08        0.43      2.45 o 
 -11   0   2       29.51       22.57      3.03 o 
 -10   0   2     3361.94     3236.90     80.83 o 
  -9   0   2       41.27       34.99      1.28 o 
  -8   0   2      888.57      844.56     16.34 o 
  -7   0   2       59.23       85.73      3.88 o 
  -6   0   2       30.89       52.27      3.11 o 
  -5   0   2      521.72      601.95     12.06 o 
  -4   0   2        6.23       17.27      1.24 o 
  -3   0   2    16093.20    16135.91    562.08 o 
  -2   0   2     6741.33     6797.19    125.68 o 
  -1   0   2      818.51      847.34     13.05 o 
   0   0   2    22015.17    20650.72    755.07 o 
   1   0   2        0.50        0.00      1.09 o 
   2   0   2    24665.41    24940.78    702.15 o 
   3   0   2     1540.86     1546.05     24.33 o 
   4   0   2      652.83      662.09     15.25 o 
   5   0   2     3062.29     3584.15     77.78 o 
   6   0   2      183.38      198.90      6.86 o 
   7   0   2     1349.79     1400.99     27.11 o 
   8   0   2      166.38      208.40      5.36 o 
   9   0   2        6.34       11.32      2.21 o 
  10   0   2        9.95        8.46      2.29 o 
  11   0   2       18.30       16.45      2.94 o 
  12   0   2      214.55      213.91      8.32 o 
 -12   1   2       40.53       43.10      2.76 o 
 -11   1   2       49.65       47.73      2.84 o 
 -10   1   2        2.04        0.30      1.49 o 
  -9   1   2        9.80        5.36      1.03 o 
  -8   1   2      383.13      413.62      5.34 o 
  -7   1   2      383.41      437.25      5.40 o 
  -6   1   2      149.08      147.46      2.82 o 
  -5   1   2     1471.03     1441.10     19.34 o 
  -4   1   2      280.99      263.88      4.59 o 
  -3   1   2     1851.66     1794.29     25.47 o 
  -2   1   2     1798.29     1756.43     22.49 o 
  -1   1   2     1468.61     1429.64     17.24 o 
   0   1   2      837.82      766.61      8.19 o 
   1   1   2      672.54      647.79      5.13 o 
   2   1   2     3997.14     4354.80     40.64 o 
   3   1   2     3694.96     3748.89     38.98 o 
   4   1   2      271.71      328.16      3.91 o 
   5   1   2      624.34      747.02     10.88 o 
   6   1   2      860.34      899.78     14.81 o 
   7   1   2       23.90       16.08      1.44 o 
   8   1   2      102.67       91.96      3.15 o 
   9   1   2      644.77      636.31     11.62 o 
  10   1   2      466.40      430.51      8.79 o 
  11   1   2       75.15       84.33      4.05 o 
  12   1   2       47.76       57.23      3.22 o 
 -12   2   2      223.68      236.62      6.24 o 
 -11   2   2      161.27      164.69      4.82 o 
 -10   2   2      104.16       96.28      4.46 o 
  -9   2   2      415.89      356.04      5.30 o 
  -8   2   2      752.84      789.83     10.32 o 
  -7   2   2     1026.77     1038.68     10.79 o 
  -6   2   2     2224.04     2374.42     25.12 o 
  -5   2   2      178.22      259.78      3.40 o 
  -4   2   2      732.27      730.98     10.56 o 
  -3   2   2      287.77      315.41      4.35 o 
  -2   2   2     5638.14     5899.21     59.55 o 
  -1   2   2     4946.22     4686.43     43.22 o 
   0   2   2    17248.74    13470.60    352.58 o 
   1   2   2      776.19      767.76      6.71 o 
   2   2   2     1650.15     1621.57     15.45 o 
   3   2   2        7.90        4.83      0.33 o 
   4   2   2      475.26      469.05      4.71 o 
   5   2   2     3697.21     4068.76     44.21 o 
   6   2   2      205.29      194.04      3.17 o 
   7   2   2      105.94       99.11      2.67 o 
   8   2   2     1004.06     1000.22     16.84 o 
   9   2   2     1353.34     1335.65     22.17 o 
  10   2   2       32.29       38.72      2.33 o 
  11   2   2       17.95        9.94      1.80 o 
  12   2   2       52.49       51.42      3.00 o 
 -12   3   2        0.49        0.00      1.58 o 
 -11   3   2       45.64       46.24      2.67 o 
 -10   3   2      134.82      116.71      3.87 o 
  -9   3   2       47.83       53.88      1.81 o 
  -8   3   2       62.21       40.97      1.47 o 
  -7   3   2     1572.73     1607.06     17.36 o 
  -6   3   2      738.66      821.12      9.16 o 
  -5   3   2      286.25      299.58      3.87 o 
  -4   3   2     4526.78     4806.03     55.87 o 
  -3   3   2        6.12        1.72      0.36 o 
  -2   3   2     3208.93     3304.22     35.89 o 
  -1   3   2     5249.09     5094.68     52.27 o 
   0   3   2     2396.00     2443.97     25.44 o 
   1   3   2     3416.08     3341.56     38.61 o 
   2   3   2      612.00      644.68      6.05 o 
   3   3   2     4564.79     4671.79     46.49 o 
   4   3   2       30.44       39.45      0.76 o 
   5   3   2      129.59      160.69      2.64 o 
   6   3   2      230.95      259.42      3.69 o 
   7   3   2       34.54       29.53      2.05 o 
   8   3   2       21.27       30.01      2.15 o 
   9   3   2     1241.52     1207.16     22.31 o 
  10   3   2       61.72       67.97      2.95 o 
  11   3   2       16.86       20.16      2.12 o 
  12   3   2       15.06       17.52      2.21 o 
 -12   4   2        2.52        4.30      1.91 o 
 -11   4   2        0.98        0.00      1.45 o 
 -10   4   2      131.88      139.58      4.20 o 
  -9   4   2      171.65      167.14      3.76 o 
  -8   4   2      731.02      701.64      9.21 o 
  -7   4   2       71.25       73.61      1.58 o 
  -6   4   2     2108.27     2110.34     25.37 o 
  -5   4   2      162.68      140.92      2.55 o 
  -4   4   2      380.53      461.45      5.60 o 
  -3   4   2       26.04       41.08      0.87 o 
  -2   4   2      559.96      556.59      6.13 o 
  -1   4   2        4.06        1.60      0.52 o 
   0   4   2      242.25      285.88      3.01 o 
   1   4   2     2885.62     2853.58     33.13 o 
   2   4   2       12.35        4.23      0.35 o 
   3   4   2       41.32       55.94      1.03 o 
   4   4   2      333.15      295.85      3.45 o 
   5   4   2       67.17       86.09      1.60 o 
   6   4   2      685.52      693.96      8.18 o 
   7   4   2      144.04      131.76      2.78 o 
   8   4   2      263.75      255.96      4.89 o 
   9   4   2      243.79      228.85      4.58 o 
  10   4   2       75.46       63.76      2.85 o 
  11   4   2       79.52       70.36      3.53 o 
  12   4   2      138.85      162.76      5.18 o 
 -11   5   2      183.56      227.24      6.53 o 
 -10   5   2       59.23       54.39      2.66 o 
  -9   5   2       92.06       99.42      2.67 o 
  -8   5   2       55.30       46.65      1.77 o 
  -7   5   2     1321.20     1316.17     16.35 o 
  -6   5   2      320.58      327.09      4.74 o 
  -5   5   2      209.44      214.74      3.10 o 
  -4   5   2     1209.70     1299.20     13.92 o 
  -3   5   2       19.71       22.89      0.67 o 
  -2   5   2      301.00      371.30      4.31 o 
  -1   5   2        1.31        1.12      0.44 o 
   0   5   2       13.65       19.22      0.57 o 
   1   5   2        0.63        0.16      0.35 o 
   2   5   2      539.55      559.37      5.70 o 
   3   5   2     1805.61     1701.55     17.18 o 
   4   5   2       16.80       23.82      0.81 o 
   5   5   2       90.43       91.35      1.97 o 
   6   5   2       65.46       47.27      1.28 o 
   7   5   2      391.51      373.61      5.29 o 
   8   5   2       15.67       15.67      1.34 o 
   9   5   2       31.93       27.43      1.63 o 
  10   5   2       92.52       97.11      3.55 o 
  11   5   2        5.59        5.87      1.80 o 
 -11   6   2       93.69       93.32      5.70 o 
 -10   6   2        1.06        6.16      1.57 o 
  -9   6   2       66.54       64.60      2.46 o 
  -8   6   2       41.63       32.71      1.65 o 
  -7   6   2      504.36      496.91      6.90 o 
  -6   6   2       73.60       77.37      1.78 o 
  -5   6   2     1314.06     1274.99     13.83 o 
  -4   6   2       14.00       22.99      0.82 o 
  -3   6   2      180.24      168.13      2.53 o 
  -2   6   2      671.08      727.76      7.97 o 
  -1   6   2      965.70     1039.42     11.30 o 
   0   6   2      161.90      152.74      2.25 o 
   1   6   2      646.26      697.31      7.78 o 
   2   6   2      233.39      294.63      3.28 o 
   3   6   2      870.30      924.28      9.67 o 
   4   6   2      188.97      194.12      2.70 o 
   5   6   2      141.00      154.48      2.38 o 
   6   6   2       77.89       69.40      1.55 o 
   7   6   2     1821.63     1691.86     19.23 o 
   8   6   2      199.35      184.55      3.65 o 
   9   6   2       69.56       65.62      3.31 o 
  10   6   2      145.97      122.09      4.56 o 
  11   6   2       18.95       25.21      2.58 o 
 -10   7   2      176.43      174.60      5.36 o 
  -9   7   2      140.99      142.32      3.63 o 
  -8   7   2       13.12       22.57      1.57 o 
  -7   7   2        9.42       10.43      1.23 o 
  -6   7   2      607.91      654.64      8.63 o 
  -5   7   2      205.66      202.00      3.05 o 
  -4   7   2      465.76      483.33      6.30 o 
  -3   7   2      334.49      315.01      3.93 o 
  -2   7   2      192.88      185.88      2.74 o 
  -1   7   2      262.02      228.06      3.19 o 
   0   7   2      261.84      260.71      3.36 o 
   1   7   2     1355.37     1424.76     15.38 o 
   2   7   2       25.48       26.13      0.95 o 
   3   7   2      987.36      981.22     11.54 o 
   4   7   2        6.18       13.80      0.76 o 
   5   7   2       95.45       88.71      1.78 o 
   6   7   2      468.02      451.30      7.89 o 
   7   7   2      215.83      208.24      3.83 o 
   8   7   2      281.23      264.24      5.20 o 
   9   7   2       15.72       15.21      1.74 o 
  10   7   2       26.04       31.17      2.71 o 
 -10   8   2       12.49       10.28      1.77 o 
  -9   8   2        3.07        4.33      1.52 o 
  -8   8   2       58.21       50.12      2.34 o 
  -7   8   2       31.55       31.27      1.87 o 
  -6   8   2       12.29       11.90      1.24 o 
  -5   8   2       20.08        9.25      0.96 o 
  -4   8   2      689.86      675.94      8.83 o 
  -3   8   2      375.86      365.57      5.59 o 
  -2   8   2      207.57      224.75      3.78 o 
  -1   8   2      401.13      382.20      5.71 o 
   0   8   2       27.06       27.44      1.03 o 
   1   8   2      291.55      287.90      4.62 o 
   2   8   2        0.98        2.22      0.76 o 
   3   8   2      192.94      184.61      3.34 o 
   4   8   2       13.85       14.93      1.11 o 
   5   8   2        3.54        3.79      0.88 o 
   6   8   2      161.53      157.52      3.52 o 
   7   8   2      491.14      456.56      7.69 o 
   8   8   2        5.02       10.85      1.61 o 
   9   8   2       47.20       49.52      2.52 o 
  -9   9   2      158.47      164.08      4.81 o 
  -8   9   2      281.34      289.50      6.41 o 
  -7   9   2        9.57        6.17      1.40 o 
  -6   9   2        4.17        2.75      1.04 o 
  -5   9   2      241.52      215.39      4.31 o 
  -4   9   2        5.80        3.74      1.09 o 
  -3   9   2      479.93      459.48      9.73 o 
  -2   9   2     1614.54     1610.48     25.51 o 
  -1   9   2      269.14      254.05      5.15 o 
   0   9   2     1058.54      996.93     16.30 o 
   1   9   2       76.42       72.82      2.38 o 
   2   9   2      666.25      636.54      9.76 o 
   3   9   2      763.12      721.42     12.29 o 
   4   9   2       25.64       38.19      1.86 o 
   5   9   2      487.79      480.61      7.97 o 
   6   9   2       64.28       57.04      2.12 o 
   7   9   2       33.19       41.84      1.93 o 
   8   9   2      183.10      192.99      4.95 o 
  -7  10   2       64.84       70.83      2.86 o 
  -6  10   2       26.88       24.84      1.84 o 
  -5  10   2       82.24       72.38      2.73 o 
  -4  10   2      224.36      201.24      4.70 o 
  -3  10   2        1.82        0.00      1.00 o 
  -2  10   2       36.88       36.95      1.90 o 
  -1  10   2        8.44       12.74      1.07 o 
   0  10   2       14.65       15.86      2.63 o 
   1  10   2      133.86      130.96      3.79 o 
   2  10   2      133.62      142.41      3.60 o 
   3  10   2      201.41      212.04      4.81 o 
   4  10   2       63.03       61.34      4.08 o 
   5  10   2      100.77       86.55      3.03 o 
   6  10   2       25.69       22.35      1.64 o 
   7  10   2        4.86        5.68      1.50 o 
  -6  11   2       84.13       73.51      2.97 o 
  -5  11   2       59.22       63.22      2.69 o 
  -4  11   2      204.31      192.28      5.80 o 
  -3  11   2      135.21      148.08      4.99 o 
  -2  11   2       36.88       41.08      2.06 o 
  -1  11   2       68.46       70.47      2.71 o 
   0  11   2      215.86      213.09      4.84 o 
   1  11   2      820.23      794.36     13.67 o 
   2  11   2       12.31        7.81      1.65 o 
   3  11   2      476.70      500.06      9.36 o 
   4  11   2      363.35      356.27      7.26 o 
   5  11   2      239.78      253.44      5.75 o 
   6  11   2       58.81       51.40      2.48 o 
  -4  12   2       38.80       40.11      2.28 o 
  -3  12   2       28.97       28.75      2.23 o 
  -2  12   2        5.68        6.99      1.59 o 
  -1  12   2       46.66       42.88      2.17 o 
   0  12   2        6.36        5.02      1.32 o 
   1  12   2       28.47       35.89      1.79 o 
   2  12   2      140.98      138.65      4.48 o 
   3  12   2       25.50       33.53      2.78 o 
   4  12   2      379.05      403.84      8.16 o 
 -12   1   3        3.33        0.00      1.60 o 
 -11   1   3      234.88      249.16      6.17 o 
 -10   1   3      254.68      239.00      5.81 o 
  -9   1   3       38.68       41.51      1.50 o 
  -8   1   3     1063.03     1154.49     14.15 o 
  -7   1   3       14.30       12.45      1.05 o 
  -6   1   3     1092.80     1050.48     15.65 o 
  -5   1   3     2775.27     2908.18     38.34 o 
  -4   1   3       88.35      107.18      2.00 o 
  -3   1   3      657.78      540.20      9.07 o 
  -2   1   3      415.42      419.11      5.82 o 
  -1   1   3    16112.50    16721.85    718.40 o 
   0   1   3     1642.16     1662.42     16.72 o 
   1   1   3    17161.84    16277.34    321.89 o 
   2   1   3      620.16      541.43      6.59 o 
   3   1   3     1276.13     1450.95     17.12 o 
   4   1   3      102.77      103.84      2.22 o 
   5   1   3       18.43        9.81      0.80 o 
   6   1   3      137.07       90.24      2.55 o 
   7   1   3      202.45      201.86      4.53 o 
   8   1   3      945.08      897.17     15.31 o 
   9   1   3      630.13      612.15     11.28 o 
  10   1   3      179.81      195.97      5.12 o 
  11   1   3      269.64      282.37      6.74 o 
  12   1   3      195.63      233.79      6.27 o 
 -12   2   3       29.89       35.51      2.67 o 
 -11   2   3      189.50      162.54      4.75 o 
 -10   2   3        0.54        0.12      1.45 o 
  -9   2   3      258.85      252.81      3.73 o 
  -8   2   3      733.34      734.36      8.97 o 
  -7   2   3      122.41      152.25      2.67 o 
  -6   2   3        0.86        1.09      0.55 o 
  -5   2   3      305.69      293.94      4.17 o 
  -4   2   3     2088.36     2214.50     28.64 o 
  -3   2   3       33.29       36.43      1.52 o 
  -2   2   3     4192.74     4532.82     53.27 o 
  -1   2   3     8848.92     8550.29    134.07 o 
   0   2   3     5467.97     5300.30     87.40 o 
   1   2   3     2582.08     2559.79     25.18 o 
   2   2   3      132.32      150.14      1.77 o 
   3   2   3     1325.46     1445.23     17.12 o 
   4   2   3      447.66      440.46      4.91 o 
   5   2   3       75.48       88.49      1.32 o 
   6   2   3      554.93      592.02      9.00 o 
   7   2   3        2.13        0.33      1.23 o 
   8   2   3      544.30      534.96      9.85 o 
   9   2   3       43.93       40.38      2.40 o 
  10   2   3       85.62       83.92      3.34 o 
  11   2   3        0.80        1.82      1.56 o 
  12   2   3        2.87        0.53      1.72 o 
 -12   3   3        0.79        0.00      1.70 o 
 -11   3   3       76.76       75.20      5.60 o 
 -10   3   3      112.02      114.51      3.80 o 
  -9   3   3        0.14        0.00      0.81 o 
  -8   3   3      248.12      235.79      3.30 o 
  -7   3   3      527.44      534.29      6.05 o 
  -6   3   3       46.78       24.43      0.97 o 
  -5   3   3        0.10        0.60      0.54 o 
  -4   3   3       60.14       43.41      1.31 o 
  -3   3   3     2454.71     2569.94     32.19 o 
  -2   3   3     5299.54     5707.52     70.61 o 
  -1   3   3     3294.61     2979.44     32.60 o 
   0   3   3     5216.35     4912.95    109.75 o 
   1   3   3      941.62      908.39      9.27 o 
   2   3   3      821.75      926.76      9.94 o 
   3   3   3     1369.57     1304.45     13.23 o 
   4   3   3      849.27      790.16      9.08 o 
   5   3   3      183.27      157.30      2.22 o 
   6   3   3       10.56        8.41      0.90 o 
   7   3   3     1283.37     1371.25     19.62 o 
   8   3   3        0.87        3.77      1.56 o 
   9   3   3       21.78       20.13      1.88 o 
  10   3   3      116.26      115.76      3.85 o 
  11   3   3       35.21       36.52      2.50 o 
  12   3   3      105.70      110.77      4.19 o 
 -12   4   3       35.31       45.43      3.45 o 
 -11   4   3        5.73        9.51      1.85 o 
 -10   4   3       60.76       62.55      2.99 o 
  -9   4   3      261.02      260.93      6.49 o 
  -8   4   3       15.90       17.24      1.05 o 
  -7   4   3       76.26       64.05      1.54 o 
  -6   4   3      437.34      469.36      5.67 o 
  -5   4   3      635.71      596.26      7.20 o 
  -4   4   3      389.79      383.40      5.49 o 
  -3   4   3     1953.26     2209.93     24.25 o 
  -2   4   3     2738.93     2845.88     29.35 o 
  -1   4   3      267.01      299.43      3.59 o 
   0   4   3      998.31     1108.33     14.47 o 
   1   4   3       13.90       38.30      0.81 o 
   2   4   3        6.05        6.48      0.38 o 
   3   4   3      114.91       75.91      1.18 o 
   4   4   3       60.58       73.97      1.22 o 
   5   4   3     3014.78     3200.21     35.25 o 
   6   4   3      245.71      273.38      3.99 o 
   7   4   3     1737.22     1683.57     21.59 o 
   8   4   3      197.07      192.16      4.02 o 
   9   4   3        5.88        4.07      1.42 o 
  10   4   3       40.92       42.80      2.52 o 
  11   4   3        6.61        3.73      2.01 o 
 -11   5   3       84.76       91.72      3.61 o 
 -10   5   3      191.37      169.06      4.02 o 
  -9   5   3       52.13       50.74      2.04 o 
  -8   5   3     1130.80     1115.00     16.45 o 
  -7   5   3      833.41      810.00     10.50 o 
  -6   5   3      390.93      369.50      5.26 o 
  -5   5   3       32.10       26.42      1.11 o 
  -4   5   3        2.60        5.91      0.54 o 
  -3   5   3      133.60       99.88      1.59 o 
  -2   5   3      979.26     1112.87     11.90 o 
  -1   5   3      182.20      157.12      2.15 o 
   0   5   3        8.79       14.30      0.65 o 
   1   5   3       33.33       15.39      0.59 o 
   2   5   3     1663.40     1710.41     16.34 o 
   3   5   3      233.68      221.13      2.61 o 
   4   5   3      531.62      476.60      5.09 o 
   5   5   3      281.83      226.17      2.89 o 
   6   5   3      664.48      643.92      8.28 o 
   7   5   3      727.09      704.47      9.72 o 
   8   5   3      450.45      441.12      8.55 o 
   9   5   3       52.77       43.07      1.93 o 
  10   5   3       17.57       12.39      1.76 o 
  11   5   3      190.35      197.62      6.20 o 
 -11   6   3       43.87       46.15      3.53 o 
 -10   6   3      369.43      388.30      7.96 o 
  -9   6   3      161.43      173.06      4.86 o 
  -8   6   3        3.21        3.32      0.93 o 
  -7   6   3       66.78       79.85      2.36 o 
  -6   6   3       93.66       99.17      2.19 o 
  -5   6   3      529.69      520.20      6.12 o 
  -4   6   3      138.83      121.10      1.94 o 
  -3   6   3        0.18        1.18      0.45 o 
  -2   6   3        8.32        7.22      0.55 o 
  -1   6   3      491.37      600.78      6.73 o 
   0   6   3     1139.41     1136.86     12.20 o 
   1   6   3      958.97      962.04     10.53 o 
   2   6   3       57.78       66.26      1.27 o 
   3   6   3       17.38       21.89      0.79 o 
   4   6   3        1.67        2.97      0.50 o 
   5   6   3      604.86      571.44      6.38 o 
   6   6   3      485.99      484.25      6.16 o 
   7   6   3      648.53      625.02      8.23 o 
   8   6   3        0.87        1.65      1.00 o 
   9   6   3       77.33       74.00      4.29 o 
  10   6   3      301.12      306.25     10.26 o 
  11   6   3        1.22        0.53      1.77 o 
 -10   7   3       18.98       26.08      2.10 o 
  -9   7   3       34.30       27.53      1.99 o 
  -8   7   3       91.76       85.86      2.66 o 
  -7   7   3      119.51      107.82      2.60 o 
  -6   7   3     1619.43     1520.26     20.23 o 
  -5   7   3      206.63      193.14      3.23 o 
  -4   7   3      434.39      390.10      5.16 o 
  -3   7   3        2.61       10.05      0.80 o 
  -2   7   3       85.89       75.63      1.51 o 
  -1   7   3       12.24       12.50      0.62 o 
   0   7   3      261.32      264.00      3.56 o 
   1   7   3     1801.61     1814.18     19.40 o 
   2   7   3        0.20        1.97      0.53 o 
   3   7   3       27.20       36.65      1.14 o 
   4   7   3       48.02       49.46      1.39 o 
   5   7   3      942.01      896.68     10.78 o 
   6   7   3      678.45      608.15      8.71 o 
   7   7   3      333.04      312.89      5.14 o 
   8   7   3       17.59       30.66      1.78 o 
   9   7   3       35.60       37.21      1.96 o 
  10   7   3        7.11        7.83      2.03 o 
 -10   8   3        5.25        4.59      1.64 o 
  -9   8   3      178.39      186.46      5.15 o 
  -8   8   3       11.12       13.97      2.54 o 
  -7   8   3      159.61      139.15      3.76 o 
  -6   8   3      158.11      167.30      3.44 o 
  -5   8   3      366.81      350.42      5.15 o 
  -4   8   3      450.57      425.65      5.96 o 
  -3   8   3      217.90      205.90      3.61 o 
  -2   8   3     1971.90     1922.83     24.88 o 
  -1   8   3     1419.94     1377.19     18.10 o 
   0   8   3      382.85      401.48      5.62 o 
   1   8   3      365.63      330.64      4.82 o 
   2   8   3      776.68      755.96      9.80 o 
   3   8   3      314.22      308.09      4.89 o 
   4   8   3       59.13       52.54      1.65 o 
   5   8   3      285.34      304.16      4.64 o 
   6   8   3      113.81      104.71      2.53 o 
   7   8   3      198.74      180.77      3.97 o 
   8   8   3      518.07      532.92     10.11 o 
   9   8   3       22.69       33.69      2.22 o 
  -9   9   3       17.83       18.78      1.93 o 
  -8   9   3       68.51       66.58      2.80 o 
  -7   9   3        8.83        8.79      1.47 o 
  -6   9   3       66.99       71.87      2.65 o 
  -5   9   3       24.38       19.80      1.36 o 
  -4   9   3       41.52       40.63      1.79 o 
  -3   9   3       24.22       25.08      2.33 o 
  -2   9   3      346.38      338.82      5.97 o 
  -1   9   3        1.73        1.04      0.69 o 
   0   9   3      350.63      357.02      7.84 o 
   1   9   3      478.53      465.64      7.70 o 
   2   9   3       10.16        7.40      0.99 o 
   3   9   3       33.68       25.87      1.58 o 
   4   9   3      183.66      169.93      4.06 o 
   5   9   3      215.11      195.05      5.55 o 
   6   9   3       54.59       49.65      2.04 o 
   7   9   3        2.13        0.00      1.10 o 
   8   9   3        0.84        0.89      1.41 o 
  -7  10   3       72.36       77.34      2.95 o 
  -6  10   3      122.38      128.05      3.72 o 
  -5  10   3        1.26        1.07      1.15 o 
  -4  10   3       90.16      114.12      3.34 o 
  -3  10   3       79.79       73.57      2.57 o 
  -2  10   3      739.48      675.92     11.72 o 
  -1  10   3      164.50      156.52      3.23 o 
   0  10   3      132.23      130.05      3.34 o 
   1  10   3      494.65      512.03      9.22 o 
   2  10   3       38.73       35.06      1.63 o 
   3  10   3      684.03      693.92     12.08 o 
   4  10   3       24.44       31.25      1.87 o 
   5  10   3      454.45      433.45      8.30 o 
   6  10   3       21.29       13.74      1.45 o 
   7  10   3      157.96      151.19      4.29 o 
  -6  11   3        4.49        0.76      1.53 o 
  -5  11   3        5.73        7.09      2.05 o 
  -4  11   3       32.92       38.11      2.09 o 
  -3  11   3       24.53       27.48      1.78 o 
  -2  11   3       18.51       16.83      1.48 o 
  -1  11   3       20.56       19.93      1.54 o 
   0  11   3        5.93        6.60      1.23 o 
   1  11   3        0.52        0.93      1.12 o 
   2  11   3       12.43       19.49      1.71 o 
   3  11   3      193.49      206.51      8.27 o 
   4  11   3      485.65      485.80      9.19 o 
   5  11   3        4.90        6.12      1.52 o 
   6  11   3        0.51        0.00      1.28 o 
  -4  12   3      440.84      438.07      8.67 o 
  -3  12   3       37.46       38.80      2.13 o 
  -2  12   3      298.85      315.28      8.06 o 
  -1  12   3       23.19       20.98      2.29 o 
   0  12   3       26.97       22.75      3.05 o 
   1  12   3      410.46      408.79      9.71 o 
   2  12   3        1.68        0.88      1.16 o 
   3  12   3      292.95      322.71      6.85 o 
 -12   0   4        1.34        0.00      2.73 o 
 -11   0   4       42.20       45.76      3.90 o 
 -10   0   4     1638.97     1554.18     36.38 o 
  -9   0   4      429.53      353.62     11.23 o 
  -8   0   4     2958.35     2880.57     63.81 o 
  -7   0   4      257.59      281.83     11.13 o 
  -6   0   4       60.77       34.42      2.95 o 
  -5   0   4     8290.34     9948.38    182.97 o 
  -4   0   4      623.27      576.44     11.42 o 
  -3   0   4       66.27       42.27      1.52 o 
  -2   0   4       12.15       15.59      0.89 o 
  -1   0   4       26.34       41.69      1.40 o 
   0   0   4     1106.38     1103.77     15.60 o 
   1   0   4     3839.61     4068.90     89.01 o 
   2   0   4    12435.29    11884.25    255.61 o 
   3   0   4     1323.56     1605.56     49.73 o 
   4   0   4       83.39      121.73      2.35 o 
   5   0   4     3183.05     3698.78     68.97 o 
   6   0   4     3279.98     3307.34     72.25 o 
   7   0   4     1748.10     1811.76     55.23 o 
   8   0   4      389.93      353.50     10.08 o 
   9   0   4      521.43      549.11     14.61 o 
  10   0   4      234.58      208.11      7.49 o 
  11   0   4       10.97       27.15      8.46 o 
  12   0   4        0.49        3.40      2.59 o 
 -12   1   4       24.71       30.60      2.54 o 
 -11   1   4      161.59      140.05      5.99 o 
 -10   1   4       21.71       14.97      1.88 o 
  -9   1   4       10.37        7.86      0.86 o 
  -8   1   4        1.89        1.32      1.29 o 
  -7   1   4      519.71      578.75      9.31 o 
  -6   1   4      150.43      170.13      3.56 o 
  -5   1   4        0.02        1.20      0.58 o 
  -4   1   4       69.34       52.35      1.49 o 
  -3   1   4       96.75       92.79      1.74 o 
  -2   1   4      169.15      149.44      2.85 o 
  -1   1   4     3389.64     3409.92     64.66 o 
   0   1   4    23578.80    24591.82    698.00 o 
   1   1   4     1561.25     1527.01     20.10 o 
   2   1   4       41.70       47.70      0.90 o 
   3   1   4       31.91       23.66      1.18 o 
   4   1   4      292.33      331.57      4.33 o 
   5   1   4      219.10      190.36      5.13 o 
   6   1   4      189.20      225.58      5.62 o 
   7   1   4      967.31      977.59     16.26 o 
   8   1   4      302.65      333.55      6.88 o 
   9   1   4       23.70       24.05      2.09 o 
  10   1   4      246.85      226.69      5.62 o 
  11   1   4        0.03        1.57      2.05 o 
  12   1   4      143.84      164.88      5.19 o 
 -12   2   4       54.98       67.65      5.22 o 
 -11   2   4      135.64      119.52      4.05 o 
 -10   2   4      233.95      245.01      5.86 o 
  -9   2   4      210.77      208.27      3.28 o 
  -8   2   4     1856.86     1842.09     29.14 o 
  -7   2   4      120.67      122.77      2.38 o 
  -6   2   4     1638.41     1637.65     20.33 o 
  -5   2   4      540.57      617.86     10.34 o 
  -4   2   4      646.02      616.16      9.30 o 
  -3   2   4      147.12      109.04      2.03 o 
  -2   2   4     3040.17     3205.06     37.78 o 
  -1   2   4    12485.70    12250.60    291.96 o 
   0   2   4     1526.67     1476.64     16.79 o 
   1   2   4     5078.36     4953.99     60.23 o 
   2   2   4      390.03      359.08      4.04 o 
   3   2   4       15.71       12.79      0.53 o 
   4   2   4       20.21        8.46      0.73 o 
   5   2   4      244.32      236.21      3.32 o 
   6   2   4      629.54      644.33     10.76 o 
   7   2   4       19.21       17.27      1.44 o 
   8   2   4      316.02      326.91     12.19 o 
   9   2   4        1.90        0.05      1.30 o 
  10   2   4       68.29       54.68      2.71 o 
  11   2   4      228.12      229.74      5.96 o 
  12   2   4       86.35       96.54      4.43 o 
 -12   3   4        1.65        0.37      1.71 o 
 -11   3   4       12.10       12.58      1.90 o 
 -10   3   4       74.34       66.43      2.93 o 
  -9   3   4      301.66      271.95      4.11 o 
  -8   3   4      308.61      300.25      3.94 o 
  -7   3   4     1513.33     1522.91     19.12 o 
  -6   3   4      308.76      330.59      5.16 o 
  -5   3   4      590.04      607.17      8.64 o 
  -4   3   4     2437.10     2583.49     33.34 o 
  -3   3   4       35.33       50.48      1.15 o 
  -2   3   4      157.87      166.71      2.60 o 
  -1   3   4      407.12      357.90      4.96 o 
   0   3   4      540.76      579.39      7.89 o 
   1   3   4      217.87      215.50      2.48 o 
   2   3   4       21.64       34.31      0.68 o 
   3   3   4       46.82       43.41      1.20 o 
   4   3   4     2291.84     2439.08     26.90 o 
   5   3   4      235.28      262.66      3.45 o 
   6   3   4       10.04       11.73      0.62 o 
   7   3   4      149.51      145.16      3.78 o 
   8   3   4      111.58       89.98      3.08 o 
   9   3   4        7.24        7.02      1.50 o 
  10   3   4       27.13       17.58      1.88 o 
  11   3   4        3.68        3.34      1.79 o 
  12   3   4        6.49       10.41      2.26 o 
 -12   4   4       27.81       33.50      3.80 o 
 -11   4   4        0.97        4.63      1.68 o 
 -10   4   4       22.75       20.01      1.52 o 
  -9   4   4      396.33      368.54      5.99 o 
  -8   4   4      511.07      507.96      6.61 o 
  -7   4   4       77.59       67.23      1.74 o 
  -6   4   4     1496.39     1531.07     20.09 o 
  -5   4   4       39.02       35.95      1.17 o 
  -4   4   4      467.32      462.61      6.15 o 
  -3   4   4      372.89      334.32      4.43 o 
  -2   4   4     1913.66     2027.25     22.37 o 
  -1   4   4     2638.70     2733.60     32.08 o 
   0   4   4      326.96      395.31      6.23 o 
   1   4   4     3549.26     3532.58     37.00 o 
   2   4   4      252.03      239.90      2.77 o 
   3   4   4      130.51      124.32      1.64 o 
   4   4   4      443.65      402.88      4.53 o 
   5   4   4      280.01      325.40      4.22 o 
   6   4   4     1691.30     1673.34     18.67 o 
   7   4   4        0.07        0.00      0.91 o 
   8   4   4      909.34      902.56     16.66 o 
   9   4   4      384.14      403.06      8.17 o 
  10   4   4       54.39       53.55      2.74 o 
  11   4   4       18.44       14.87      1.98 o 
 -11   5   4        3.67        6.73      2.20 o 
 -10   5   4       88.60       93.79      2.91 o 
  -9   5   4       43.73       34.53      1.64 o 
  -8   5   4      174.77      162.61      3.07 o 
  -7   5   4     1703.22     1668.19     20.49 o 
  -6   5   4      649.14      624.31      8.25 o 
  -5   5   4       20.75       21.96      1.16 o 
  -4   5   4      883.01     1047.84     12.01 o 
  -3   5   4      127.33      134.66      1.87 o 
  -2   5   4     1706.10     1688.34     18.77 o 
  -1   5   4      147.15      120.74      2.26 o 
   0   5   4      259.54      207.42      3.03 o 
   1   5   4      520.91      621.34      7.28 o 
   2   5   4      554.53      559.27      6.06 o 
   3   5   4     3212.45     3388.59     33.86 o 
   4   5   4        1.11        1.44      0.48 o 
   5   5   4      315.13      317.10      3.82 o 
   6   5   4      311.73      306.45      4.17 o 
   7   5   4      874.98      900.18     12.12 o 
   8   5   4      109.73      118.45      3.10 o 
   9   5   4       41.74       38.00      2.22 o 
  10   5   4        4.90        7.25      1.65 o 
  11   5   4       17.34       21.98      2.54 o 
 -11   6   4        4.09        0.00      2.21 o 
 -10   6   4       90.66       90.17      3.39 o 
  -9   6   4       20.51       25.48      1.94 o 
  -8   6   4        5.83        4.51      1.08 o 
  -7   6   4      966.01      940.11     14.29 o 
  -6   6   4      101.14       99.88      2.20 o 
  -5   6   4        0.36        1.66      0.67 o 
  -4   6   4      430.41      427.55      5.49 o 
  -3   6   4      784.30      800.88      8.87 o 
  -2   6   4      535.64      561.09      6.75 o 
  -1   6   4       17.81       14.36      0.52 o 
   0   6   4       13.29       15.47      0.73 o 
   1   6   4      361.43      367.38      4.62 o 
   2   6   4     1411.27     1382.30     15.75 o 
   3   6   4     1356.09     1347.59     12.61 o 
   4   6   4      316.94      263.23      3.28 o 
   5   6   4        0.26        0.00      0.54 o 
   6   6   4      435.32      445.99      5.73 o 
   7   6   4      148.59      147.65      2.80 o 
   8   6   4      107.51       89.35      2.69 o 
   9   6   4       26.46       22.49      1.60 o 
  10   6   4        2.05        1.96      2.73 o 
 -10   7   4       33.59       37.09      3.12 o 
  -9   7   4      465.79      496.69      9.48 o 
  -8   7   4       26.43       36.53      1.85 o 
  -7   7   4       52.07       44.60      1.71 o 
  -6   7   4      555.34      510.81      8.93 o 
  -5   7   4      463.69      459.54      6.85 o 
  -4   7   4      346.62      379.09      5.31 o 
  -3   7   4     1226.04     1154.55     14.39 o 
  -2   7   4      177.21      166.01      2.53 o 
  -1   7   4      332.47      331.89      4.00 o 
   0   7   4       61.02       59.57      1.27 o 
   1   7   4       12.08       10.60      0.66 o 
   2   7   4       61.50       59.43      1.40 o 
   3   7   4     1039.29     1009.87     10.75 o 
   4   7   4       65.53       64.73      1.54 o 
   5   7   4      433.02      412.59      5.49 o 
   6   7   4        0.04        0.00      0.79 o 
   7   7   4      103.76      110.31      2.65 o 
   8   7   4      239.37      227.40      4.75 o 
   9   7   4      111.26      103.72      3.11 o 
  10   7   4       63.03       56.62      3.38 o 
  -9   8   4        8.81       10.68      1.72 o 
  -8   8   4        7.69        5.60      1.60 o 
  -7   8   4       45.11       42.52      1.73 o 
  -6   8   4        0.72        0.72      0.89 o 
  -5   8   4      130.30      115.58      2.40 o 
  -4   8   4      533.61      542.91      7.91 o 
  -3   8   4      142.23      150.84      2.96 o 
  -2   8   4      117.45      132.18      2.69 o 
  -1   8   4      899.60      917.15     12.27 o 
   0   8   4       34.79       31.91      2.21 o 
   1   8   4      242.03      278.52      4.21 o 
   2   8   4      158.85      165.37      2.93 o 
   3   8   4      231.03      199.82      3.36 o 
   4   8   4      924.55      847.34     10.30 o 
   5   8   4      127.68      122.75      2.55 o 
   6   8   4        0.09        0.72      0.93 o 
   7   8   4       27.40       23.69      1.49 o 
   8   8   4       51.65       53.05      2.51 o 
   9   8   4       63.45       64.60      2.88 o 
  -9   9   4       19.54       14.73      1.79 o 
  -8   9   4       43.06       44.62      2.50 o 
  -7   9   4       69.85       78.52      2.89 o 
  -6   9   4      195.48      212.14      4.45 o 
  -5   9   4      115.21      104.21      2.90 o 
  -4   9   4       25.89       28.57      1.62 o 
  -3   9   4      931.63      892.51     13.63 o 
  -2   9   4        2.24        4.69      0.94 o 
  -1   9   4       27.27       23.26      1.32 o 
   0   9   4     1514.08     1495.79     30.73 o 
   1   9   4        4.24        4.02      0.96 o 
   2   9   4      421.29      415.32      7.06 o 
   3   9   4      382.72      362.62      6.39 o 
   4   9   4        0.02        0.76      1.10 o 
   5   9   4      750.71      713.24     11.17 o 
   6   9   4      117.11      113.89      3.06 o 
   7   9   4       61.01       72.12      3.03 o 
   8   9   4       74.68       75.36      3.12 o 
  -7  10   4       11.93       12.76      1.93 o 
  -6  10   4       70.10       73.98      3.24 o 
  -5  10   4        3.77        4.75      1.17 o 
  -4  10   4      107.84      108.68      4.17 o 
  -3  10   4        0.00        0.00      1.03 o 
  -2  10   4        0.01        0.00      0.90 o 
  -1  10   4       96.35       96.46      4.41 o 
   0  10   4      166.70      159.79      3.56 o 
   1  10   4      167.78      156.83      4.21 o 
   2  10   4       38.25       41.19      1.75 o 
   3  10   4       60.49       58.72      2.39 o 
   4  10   4      189.65      168.36      4.23 o 
   5  10   4       28.44       28.29      1.90 o 
   6  10   4        9.02       15.39      1.52 o 
   7  10   4        2.38        2.19      1.45 o 
  -6  11   4       35.97       40.71      2.65 o 
  -5  11   4      323.42      365.38      7.49 o 
  -4  11   4      134.12      122.53      3.61 o 
  -3  11   4      146.91      137.85      3.75 o 
  -2  11   4      182.51      166.58      4.77 o 
  -1  11   4       90.76       91.29      2.87 o 
   0  11   4      442.35      487.39     10.17 o 
   1  11   4      459.50      475.69      8.85 o 
   2  11   4       75.13       74.17      2.40 o 
   3  11   4      130.26      113.09      3.43 o 
   4  11   4        0.39        0.39      1.30 o 
   5  11   4      139.47      157.94      4.30 o 
  -3  12   4       41.59       41.29      3.21 o 
  -2  12   4        0.00        0.00      2.08 o 
  -1  12   4       10.93       10.34      1.97 o 
   0  12   4       12.49       16.83      2.15 o 
   1  12   4       10.82       19.18      2.31 o 
   2  12   4       16.63       25.61      2.08 o 
   3  12   4      200.53      200.31      6.16 o 
 -12   1   5        9.37        6.73      2.03 o 
 -11   1   5      505.54      507.95     10.15 o 
 -10   1   5      372.73      337.65      7.29 o 
  -9   1   5      616.45      547.59     10.23 o 
  -8   1   5      806.63      756.82     13.12 o 
  -7   1   5      330.68      341.24      5.96 o 
  -6   1   5      206.20      161.08      3.07 o 
  -5   1   5        5.41        5.89      0.69 o 
  -4   1   5      484.79      544.41      9.68 o 
  -3   1   5      243.33      238.79      3.68 o 
  -2   1   5      215.01      183.23      2.75 o 
  -1   1   5     4599.85     4493.09     81.95 o 
   0   1   5    13166.93    13167.75    258.69 o 
   1   1   5     7589.30     7418.58     85.40 o 
   2   1   5       28.84       44.22      2.23 o 
   3   1   5       69.49       64.62      1.43 o 
   4   1   5      481.23      455.38      6.88 o 
   5   1   5       37.21       36.44      1.74 o 
   6   1   5      595.15      595.38      9.08 o 
   7   1   5      267.40      228.14      4.97 o 
   8   1   5     2563.06     2476.41     39.14 o 
   9   1   5       34.45       36.43      2.22 o 
  10   1   5       89.88       88.06      3.39 o 
  11   1   5       81.21       88.56      3.65 o 
  12   1   5        3.91        9.06      2.11 o 
 -12   2   5      145.91      157.45      4.95 o 
 -11   2   5       18.69       21.02      2.66 o 
 -10   2   5       17.05        9.39      1.74 o 
  -9   2   5     1019.82      941.28     14.98 o 
  -8   2   5      139.60      126.11      2.59 o 
  -7   2   5      892.00      911.21     12.28 o 
  -6   2   5       37.90       38.79      1.43 o 
  -5   2   5      261.65      331.83      5.56 o 
  -4   2   5      693.40      722.20     10.81 o 
  -3   2   5       46.63       47.92      1.45 o 
  -2   2   5      312.21      351.87      4.60 o 
  -1   2   5       94.19       77.06      1.50 o 
   0   2   5     1184.08     1299.33     14.27 o 
   1   2   5      152.97      228.50      3.34 o 
   2   2   5      122.31      105.39      1.78 o 
   3   2   5      400.49      448.24      5.80 o 
   4   2   5      835.62      798.51     10.00 o 
   5   2   5      811.96      839.05     11.50 o 
   6   2   5       73.41       92.56      2.41 o 
   7   2   5       79.07       82.61      2.76 o 
   8   2   5      285.46      312.00      6.52 o 
   9   2   5       58.42       52.44      2.49 o 
  10   2   5      159.77      160.02      4.55 o 
  11   2   5       82.40       90.01      3.69 o 
  12   2   5        1.23        2.47      1.83 o 
 -12   3   5      165.29      176.85      5.30 o 
 -11   3   5       35.28       41.02      2.56 o 
 -10   3   5      175.64      183.36      5.31 o 
  -9   3   5       51.03       61.33      1.60 o 
  -8   3   5       16.12       18.46      1.15 o 
  -7   3   5      429.44      449.87      6.76 o 
  -6   3   5      342.07      326.60      5.14 o 
  -5   3   5       59.18       95.42      2.06 o 
  -4   3   5        3.22        1.77      0.54 o 
  -3   3   5     1466.53     1595.66     19.14 o 
  -2   3   5     1057.59      878.56     12.12 o 
  -1   3   5    10603.93    10851.28    329.20 o 
   0   3   5       35.85       39.16      0.78 o 
   1   3   5     1046.70     1067.29     12.95 o 
   2   3   5     1140.29     1283.42     13.72 o 
   3   3   5      320.61      275.58      3.80 o 
   4   3   5     1692.80     1607.46     22.84 o 
   5   3   5       39.91       47.29      1.19 o 
   6   3   5       84.28       84.68      1.50 o 
   7   3   5      110.28      112.24      2.48 o 
   8   3   5       89.08       98.85      3.21 o 
   9   3   5       29.40       26.69      2.00 o 
  10   3   5       14.76       10.26      1.94 o 
  11   3   5      130.18      124.45      4.30 o 
 -12   4   5      318.52      347.31     14.41 o 
 -11   4   5        7.56        8.37      1.71 o 
 -10   4   5       55.59       48.45      2.15 o 
  -9   4   5       98.94       99.35      2.32 o 
  -8   4   5       74.59       76.22      1.77 o 
  -7   4   5        2.96        3.99      0.92 o 
  -6   4   5      641.83      653.56      9.93 o 
  -5   4   5     1166.55     1198.51     16.06 o 
  -4   4   5       39.87       50.46      2.10 o 
  -3   4   5      295.76      250.24      3.84 o 
  -2   4   5     1122.78     1123.75     13.70 o 
  -1   4   5      646.29      718.63      8.39 o 
   0   4   5      559.39      530.79      6.87 o 
   1   4   5      661.12      681.45      7.54 o 
   2   4   5      935.08      967.26      9.93 o 
   3   4   5     1883.07     2069.17     21.89 o 
   4   4   5      173.90      177.86      2.34 o 
   5   4   5      255.80      222.89      2.98 o 
   6   4   5       41.90       43.92      1.31 o 
   7   4   5      493.25      487.37      7.74 o 
   8   4   5        2.10        1.67      1.34 o 
   9   4   5      282.49      255.25      5.89 o 
  10   4   5       83.12       86.93      3.39 o 
  11   4   5       19.00       12.68      2.20 o 
 -11   5   5       83.39       87.31      4.17 o 
 -10   5   5        4.68        9.03      1.58 o 
  -9   5   5      101.86      106.85      3.04 o 
  -8   5   5      642.49      618.35     10.23 o 
  -7   5   5      803.02      757.93      9.27 o 
  -6   5   5     2136.46     2109.99     25.23 o 
  -5   5   5     1142.28     1148.14     15.25 o 
  -4   5   5      329.58      321.96      4.80 o 
  -3   5   5     1209.63     1323.07     15.23 o 
  -2   5   5       29.42       45.60      1.38 o 
  -1   5   5        1.30        3.65      0.48 o 
   0   5   5     3160.87     3462.38     41.66 o 
   1   5   5     1810.18     1632.76     21.48 o 
   2   5   5       46.88       50.84      1.15 o 
   3   5   5      142.32      131.18      1.91 o 
   4   5   5     1420.24     1419.14     14.61 o 
   5   5   5       63.08       51.23      1.28 o 
   6   5   5     1267.36     1210.31     13.23 o 
   7   5   5     1113.84     1117.34     13.83 o 
   8   5   5      834.35      818.99     14.24 o 
   9   5   5        6.53        3.97      1.42 o 
  10   5   5        5.48        7.83      1.87 o 
  11   5   5       71.87       66.03      3.98 o 
 -11   6   5        9.43       16.76      2.57 o 
 -10   6   5      416.13      439.46      8.81 o 
  -9   6   5      126.37      132.15      4.25 o 
  -8   6   5      366.16      346.55      7.19 o 
  -7   6   5       39.34       41.42      1.88 o 
  -6   6   5      721.18      719.06      9.44 o 
  -5   6   5     1732.56     1838.73     20.89 o 
  -4   6   5      715.30      755.39      8.99 o 
  -3   6   5     1163.51     1133.33     12.88 o 
  -2   6   5        0.24        0.00      0.39 o 
  -1   6   5        0.18        0.47      0.30 o 
   0   6   5       48.96       35.33      1.26 o 
   1   6   5       78.44       75.12      1.43 o 
   2   6   5      976.87      948.47     10.51 o 
   3   6   5      937.35      944.78      9.52 o 
   4   6   5      488.43      500.90      6.04 o 
   5   6   5       99.35       99.85      1.75 o 
   6   6   5      197.45      193.05      2.89 o 
   7   6   5      300.75      279.78      4.69 o 
   8   6   5        7.44       12.79      2.88 o 
   9   6   5       44.75       50.83      2.57 o 
  10   6   5       91.92      116.03      4.02 o 
 -10   7   5        8.82        4.50      1.58 o 
  -9   7   5      153.92      141.69      4.08 o 
  -8   7   5       90.49       94.08      3.12 o 
  -7   7   5       67.71       72.62      2.18 o 
  -6   7   5      242.14      213.57      3.91 o 
  -5   7   5      251.00      243.84      4.17 o 
  -4   7   5       89.27       79.22      2.31 o 
  -3   7   5       11.56        7.31      0.79 o 
  -2   7   5      274.15      257.72      3.91 o 
  -1   7   5      436.15      443.41      5.55 o 
   0   7   5      675.45      676.69      7.61 o 
   1   7   5      114.56      100.73      1.79 o 
   2   7   5        0.01        0.00      0.52 o 
   3   7   5      312.10      284.29      3.64 o 
   4   7   5       47.10       40.03      1.23 o 
   5   7   5        5.90        3.60      0.78 o 
   6   7   5      702.18      675.90      8.95 o 
   7   7   5      106.58       99.01      2.52 o 
   8   7   5      226.29      217.06      4.65 o 
   9   7   5      119.14      108.47      3.74 o 
  10   7   5        0.54        0.80      1.61 o 
  -9   8   5        5.74        5.21      1.53 o 
  -8   8   5      276.98      275.33      6.50 o 
  -7   8   5      298.12      305.96      5.25 o 
  -6   8   5      139.47      131.98      2.92 o 
  -5   8   5      209.65      191.45      3.58 o 
  -4   8   5       89.34       93.67      2.30 o 
  -3   8   5      111.66      113.32      2.46 o 
  -2   8   5      957.74      952.71     12.92 o 
  -1   8   5      638.24      574.19      8.19 o 
   0   8   5     1877.49     1843.30     23.92 o 
   1   8   5      393.65      387.49      5.51 o 
   2   8   5      706.08      709.11      9.31 o 
   3   8   5      681.42      683.61      8.46 o 
   4   8   5      319.68      297.51      4.33 o 
   5   8   5      134.26      133.51      2.70 o 
   6   8   5      480.61      475.45      7.23 o 
   7   8   5      850.80      819.66     12.82 o 
   8   8   5       16.01       22.99      1.93 o 
   9   8   5      281.90      259.17      6.71 o 
  -8   9   5       65.55       73.60      2.95 o 
  -7   9   5       14.14       19.97      1.74 o 
  -6   9   5       19.73       18.71      1.44 o 
  -5   9   5       53.61       56.80      2.43 o 
  -4   9   5      192.78      201.70      9.70 o 
  -3   9   5       41.63       40.62      2.11 o 
  -2   9   5       94.40       91.00      2.22 o 
  -1   9   5       22.97       17.84      1.02 o 
   0   9   5      133.10      131.14      2.71 o 
   1   9   5       98.20       90.31      2.18 o 
   2   9   5      168.68      173.45      3.36 o 
   3   9   5      285.58      267.78      4.63 o 
   4   9   5       58.48       65.12      2.75 o 
   5   9   5       82.70       71.80      2.42 o 
   6   9   5       58.43       56.95      2.74 o 
   7   9   5       82.42       65.02      2.77 o 
   8   9   5       45.10       46.88      2.51 o 
  -7  10   5       70.69       80.30      3.74 o 
  -6  10   5        0.72        2.27      1.29 o 
  -5  10   5      142.00      139.29      3.94 o 
  -4  10   5        0.60        0.00      1.51 o 
  -3  10   5      144.99      158.41      3.63 o 
  -2  10   5       43.56       52.77      1.94 o 
  -1  10   5      195.53      175.05      4.03 o 
   0  10   5      412.17      401.28      8.47 o 
   1  10   5       67.71       51.98      2.06 o 
   2  10   5       14.98       14.03      1.21 o 
   3  10   5      187.06      194.34      4.53 o 
   4  10   5      231.45      225.60      5.09 o 
   5  10   5      126.87      127.79      3.66 o 
   6  10   5       21.05       23.61      1.69 o 
   7  10   5      136.79      153.46      4.40 o 
  -6  11   5       48.98       65.84      3.23 o 
  -5  11   5        1.38        0.00      1.81 o 
  -4  11   5       17.13       21.30      2.51 o 
  -3  11   5      113.77      114.76      4.37 o 
  -2  11   5       36.26       44.04      2.74 o 
  -1  11   5       34.54       27.07      2.36 o 
   0  11   5       21.22       13.97      1.98 o 
   1  11   5       62.37       51.94      2.98 o 
   2  11   5       50.61       68.47      3.59 o 
   3  11   5       21.27       23.85      1.75 o 
   4  11   5        6.40       12.86      1.59 o 
   5  11   5      169.35      155.18      4.26 o 
  -3  12   5      122.68      132.89     10.12 o 
  -2  12   5      357.89      365.49      9.09 o 
  -1  12   5        1.75        1.54      1.67 o 
   0  12   5        1.45        1.59      1.64 o 
   1  12   5        0.24        0.00      1.64 o 
   2  12   5      198.55      197.55      5.15 o 
   3  12   5      319.91      335.65      8.62 o 
 -12   0   6       99.91      104.11      5.87 o 
 -11   0   6      912.00      886.45     22.49 o 
 -10   0   6      174.96      158.57      6.36 o 
  -9   0   6       10.12       11.38      2.20 o 
  -8   0   6     2212.81     2069.79     46.54 o 
  -7   0   6        0.72        0.27      1.34 o 
  -6   0   6       78.11       94.00      3.05 o 
  -5   0   6      201.15      196.36      4.76 o 
  -4   0   6      141.25      105.34      3.56 o 
  -3   0   6      702.33      560.97     11.07 o 
  -2   0   6      283.06      227.94      9.80 o 
  -1   0   6     2233.69     2236.65     48.31 o 
   0   0   6    38475.15    38183.97   2517.76 o 
   1   0   6     2540.58     2848.08     43.83 o 
   2   0   6     1318.81     1389.38     30.45 o 
   3   0   6     1265.52     1319.57     29.21 o 
   4   0   6      502.47      550.80     13.05 o 
   5   0   6      403.98      505.42      8.37 o 
   6   0   6       25.13       26.02      1.12 o 
   7   0   6     1071.80      941.42     22.32 o 
   8   0   6      455.47      425.15     12.16 o 
   9   0   6      319.01      279.93      8.82 o 
  10   0   6      730.74      645.29     17.14 o 
  11   0   6      140.43      153.61      6.72 o 
  12   0   6       14.66       10.55      2.93 o 
 -12   1   6       78.33       69.24      3.38 o 
 -11   1   6        2.80        6.14      1.81 o 
 -10   1   6        0.70        0.66      1.50 o 
  -9   1   6       57.57       57.53      2.63 o 
  -8   1   6        9.56       14.12      1.59 o 
  -7   1   6      100.39      109.46      4.37 o 
  -6   1   6      147.33      152.29      3.18 o 
  -5   1   6      518.57      481.61      7.06 o 
  -4   1   6        4.58        5.35      0.67 o 
  -3   1   6      149.89      183.88      3.20 o 
  -2   1   6       63.51       70.96      1.74 o 
  -1   1   6      302.16      271.90      4.30 o 
   0   1   6     9812.67     9855.92    162.79 o 
   1   1   6       56.35       59.21      1.14 o 
   2   1   6     1344.00     1237.45     17.36 o 
   3   1   6       39.44       43.65      1.30 o 
   4   1   6      533.02      604.58      8.94 o 
   5   1   6      238.17      213.39      3.42 o 
   6   1   6      235.91      293.98      4.47 o 
   7   1   6       46.79       55.52      2.50 o 
   8   1   6      585.73      574.77     10.57 o 
   9   1   6     1254.12     1204.17     20.28 o 
  10   1   6      153.61      138.06      4.22 o 
  11   1   6       14.48       17.29      2.02 o 
  12   1   6       30.90       30.51      2.87 o 
 -12   2   6       10.68       17.26      2.27 o 
 -11   2   6       21.09       17.09      2.02 o 
 -10   2   6        3.71        6.05      1.58 o 
  -9   2   6      340.58      316.47      8.28 o 
  -8   2   6      536.01      553.21      7.76 o 
  -7   2   6       27.51       21.06      1.29 o 
  -6   2   6      108.36      108.05      2.43 o 
  -5   2   6        6.25       23.23      1.15 o 
  -4   2   6     1324.75     1225.05     17.81 o 
  -3   2   6     1267.13     1253.68     16.83 o 
  -2   2   6      329.32      316.37      4.39 o 
  -1   2   6     2042.95     2143.79     26.16 o 
   0   2   6     2393.79     2437.68     29.53 o 
   1   2   6     4659.69     4519.16     46.76 o 
   2   2   6       18.38        9.48      0.43 o 
   3   2   6      237.21      291.64      4.00 o 
   4   2   6      137.06      166.31      2.80 o 
   5   2   6      338.67      327.62      5.01 o 
   6   2   6     1188.30     1149.74     15.64 o 
   7   2   6      500.30      532.59      8.60 o 
   8   2   6      295.86      294.55      9.66 o 
   9   2   6        3.52        2.19      1.33 o 
  10   2   6       40.18       47.48      2.58 o 
  11   2   6      321.67      339.38      7.70 o 
  12   2   6        0.06        3.52      1.83 o 
 -12   3   6        0.02        0.00      2.33 o 
 -11   3   6       96.79       86.75      4.27 o 
 -10   3   6      156.41      155.59      4.05 o 
  -9   3   6      386.69      360.65      8.02 o 
  -8   3   6       87.53       89.19      2.66 o 
  -7   3   6      204.02      203.30      3.71 o 
  -6   3   6       51.71       57.27      1.74 o 
  -5   3   6      665.85      663.91     10.02 o 
  -4   3   6      842.25      866.91     11.74 o 
  -3   3   6      384.82      408.20      5.33 o 
  -2   3   6     1283.28     1416.48     18.47 o 
  -1   3   6     3308.59     3531.29     52.00 o 
   0   3   6     1189.20     1259.72     15.49 o 
   1   3   6        0.59        2.85      0.33 o 
   2   3   6      362.69      456.35      4.95 o 
   3   3   6      106.05      133.33      2.14 o 
   4   3   6      471.09      471.63      6.23 o 
   5   3   6      205.03      215.75      3.98 o 
   6   3   6       28.79       29.63      1.15 o 
   7   3   6       72.32       77.93      1.88 o 
   8   3   6       11.40        9.77      1.48 o 
   9   3   6      208.40      202.88      5.08 o 
  10   3   6       83.95       69.05      3.03 o 
  11   3   6       97.00      107.89      4.04 o 
 -12   4   6        0.02        0.00      2.35 o 
 -11   4   6       46.59       43.85      2.76 o 
 -10   4   6        0.52        0.00      1.51 o 
  -9   4   6      582.85      552.03      8.01 o 
  -8   4   6      228.05      227.79      3.81 o 
  -7   4   6     1992.05     1978.74     28.01 o 
  -6   4   6      775.59      791.87     11.82 o 
  -5   4   6        4.69       19.52      1.07 o 
  -4   4   6     1595.76     1569.49     20.65 o 
  -3   4   6       24.43       43.05      1.71 o 
  -2   4   6     3802.97     3988.83     47.29 o 
  -1   4   6     4616.89     4707.21     70.63 o 
   0   4   6      618.72      583.49      8.00 o 
   1   4   6     1573.86     1581.86     19.24 o 
   2   4   6      107.76      105.43      1.57 o 
   3   4   6      165.31      190.76      2.57 o 
   4   4   6      112.70      125.54      2.57 o 
   5   4   6        4.04        1.53      0.53 o 
   6   4   6     1777.42     1762.71     21.37 o 
   7   4   6       23.59       25.76      1.20 o 
   8   4   6      624.56      584.75     13.59 o 
   9   4   6      165.74      172.61      4.62 o 
  10   4   6       23.16       20.83      3.56 o 
  11   4   6       16.67       18.01      2.44 o 
 -11   5   6        3.07        1.27      2.02 o 
 -10   5   6      163.60      172.60      4.60 o 
  -9   5   6        0.04        0.00      1.32 o 
  -8   5   6      215.13      235.67      3.67 o 
  -7   5   6      632.90      680.14     10.06 o 
  -6   5   6       36.92       34.41      1.39 o 
  -5   5   6     1966.89     1918.17     24.89 o 
  -4   5   6        4.29        0.20      0.48 o 
  -3   5   6      860.88      896.94     11.07 o 
  -2   5   6      532.65      599.90      8.35 o 
  -1   5   6     2072.72     2126.20     31.13 o 
   0   5   6     1257.95     1242.71     15.46 o 
   1   5   6      317.64      304.38      5.09 o 
   2   5   6        0.08        0.31      0.51 o 
   3   5   6        1.22        1.25      0.48 o 
   4   5   6      277.14      279.72      3.45 o 
   5   5   6      846.47      855.59      9.56 o 
   6   5   6       41.60       49.00      1.44 o 
   7   5   6      458.69      466.68      6.55 o 
   8   5   6      260.73      292.68      6.83 o 
   9   5   6      224.47      211.93      6.07 o 
  10   5   6       42.09       42.81      2.93 o 
  11   5   6       40.88       46.77      3.37 o 
 -11   6   6        0.96        3.12      2.64 o 
 -10   6   6       92.35       98.84      3.55 o 
  -9   6   6       92.53       78.56      3.07 o 
  -8   6   6       13.11       15.55      1.43 o 
  -7   6   6     1545.76     1521.33     22.26 o 
  -6   6   6      226.77      240.14      4.24 o 
  -5   6   6      528.81      478.74      7.06 o 
  -4   6   6        3.22        4.96      0.82 o 
  -3   6   6      844.93      835.63     10.42 o 
  -2   6   6      200.74      220.98      4.12 o 
  -1   6   6       39.60       37.01      1.76 o 
   0   6   6       46.52       58.43      1.56 o 
   1   6   6      197.17      211.48      3.15 o 
   2   6   6        5.29        4.74      0.54 o 
   3   6   6      572.80      588.39      6.22 o 
   4   6   6      521.02      508.32      5.75 o 
   5   6   6       61.01       59.24      1.49 o 
   6   6   6      375.02      371.22      5.08 o 
   7   6   6      123.58      121.36      3.03 o 
   8   6   6      266.78      240.21      5.64 o 
   9   6   6        9.77       12.31      1.73 o 
  10   6   6       84.29       91.65      3.62 o 
 -10   7   6      173.30      154.14      5.54 o 
  -9   7   6        4.78        6.43      1.55 o 
  -8   7   6       22.52       30.35      1.75 o 
  -7   7   6      167.43      164.48      3.41 o 
  -6   7   6      247.25      215.70      3.92 o 
  -5   7   6      111.06       97.13      2.54 o 
  -4   7   6      135.46      112.47      2.41 o 
  -3   7   6      260.52      250.43      4.54 o 
  -2   7   6       58.56       48.47      1.61 o 
  -1   7   6      782.61      752.59      9.68 o 
   0   7   6      308.27      300.37      4.47 o 
   1   7   6       73.19       71.12      1.34 o 
   2   7   6     1489.17     1455.37     17.88 o 
   3   7   6      534.66      551.43      6.32 o 
   4   7   6       10.48        9.27      0.81 o 
   5   7   6      528.85      534.88      7.17 o 
   6   7   6      148.25      147.31      2.92 o 
   7   7   6      110.33      122.77      2.86 o 
   8   7   6       13.51       14.86      1.72 o 
   9   7   6      210.05      215.25      5.50 o 
  -9   8   6        0.27        0.04      1.39 o 
  -8   8   6        1.97        3.65      1.24 o 
  -7   8   6      234.43      237.07      4.41 o 
  -6   8   6      393.86      427.08      6.67 o 
  -5   8   6       33.89       41.12      1.56 o 
  -4   8   6       87.31       77.40      2.25 o 
  -3   8   6        9.94       11.95      0.97 o 
  -2   8   6       80.47       74.53      2.14 o 
  -1   8   6      427.71      424.32      6.33 o 
   0   8   6      248.99      259.22      5.50 o 
   1   8   6       21.25       20.33      1.78 o 
   2   8   6      960.10      949.69     17.81 o 
   3   8   6        0.42        0.72      0.98 o 
   4   8   6      257.35      235.48      3.69 o 
   5   8   6      185.19      171.64      3.08 o 
   6   8   6      438.23      408.45      7.01 o 
   7   8   6      245.25      261.89      5.27 o 
   8   8   6        0.16        0.27      1.35 o 
   9   8   6        1.62        4.05      1.91 o 
  -8   9   6       75.62       64.96      3.90 o 
  -7   9   6       91.16       80.99      3.59 o 
  -6   9   6       14.92       13.56      3.10 o 
  -5   9   6      300.54      333.62      8.83 o 
  -4   9   6      106.08      117.48      2.94 o 
  -3   9   6     1274.59     1203.09     16.67 o 
  -2   9   6       10.76        9.82      0.94 o 
  -1   9   6      390.27      402.68      6.19 o 
   0   9   6      474.74      529.30      7.80 o 
   1   9   6        8.91       10.15      1.29 o 
   2   9   6     1035.23      992.45     13.61 o 
   3   9   6       53.08       70.28      2.57 o 
   4   9   6      545.18      568.81      9.34 o 
   5   9   6      125.94      126.03      3.20 o 
   6   9   6      213.36      194.06      4.24 o 
   7   9   6       61.37       56.49      2.63 o 
   8   9   6       11.05        4.25      1.61 o 
  -7  10   6        2.14        0.77      1.62 o 
  -6  10   6        7.92        7.10      1.67 o 
  -5  10   6       16.76       13.98      1.77 o 
  -4  10   6      182.16      190.27      5.14 o 
  -3  10   6        5.54        6.92      1.19 o 
  -2  10   6       10.04       15.08      1.85 o 
  -1  10   6        0.94        0.45      1.42 o 
   0  10   6        4.69        0.64      1.44 o 
   1  10   6       19.66       21.66      2.09 o 
   2  10   6      199.06      173.98      4.02 o 
   3  10   6        4.11        3.24      1.19 o 
   4  10   6       41.29       56.14      3.00 o 
   5  10   6      120.30      130.79      4.32 o 
   6  10   6       15.99       20.15      1.80 o 
  -5  11   6      170.08      221.15     21.10 o 
  -4  11   6       27.96       20.32      5.08 o 
  -3  11   6      387.71      418.14      9.86 o 
  -2  11   6       19.77       15.15      2.06 o 
  -1  11   6      183.80      180.06      5.51 o 
   0  11   6      175.01      178.60      5.49 o 
   1  11   6       46.72       59.68      4.57 o 
   2  11   6      336.82      337.88      7.20 o 
   3  11   6       67.59       63.90      3.34 o 
   4  11   6        1.29        2.58      1.77 o 
   5  11   6        7.71       12.07      1.61 o 
  -2  12   6        1.01        5.79      1.88 o 
  -1  12   6        4.80        4.05      1.82 o 
   0  12   6        0.18        0.00      2.51 o 
   1  12   6       28.11       21.20      2.47 o 
   2  12   6       16.62       21.94      2.07 o 
 -12   1   7       43.37       43.93      2.89 o 
 -11   1   7      178.44      181.39      5.08 o 
 -10   1   7      220.70      201.72      5.24 o 
  -9   1   7     1192.58     1168.34     19.60 o 
  -8   1   7      601.62      578.59      9.54 o 
  -7   1   7      625.49      583.99     11.17 o 
  -6   1   7        0.54        1.68      0.76 o 
  -5   1   7      320.85      324.26      5.06 o 
  -4   1   7      562.64      653.95      9.88 o 
  -3   1   7      280.21      322.58      5.17 o 
  -2   1   7     4246.17     4124.92     64.23 o 
  -1   1   7       37.18       14.14      1.24 o 
   0   1   7       31.59       30.43      1.85 o 
   1   1   7      431.60      426.27      5.76 o 
   2   1   7      972.06     1134.77     16.02 o 
   3   1   7        8.36        1.70      0.72 o 
   4   1   7      298.42      254.78      4.25 o 
   5   1   7      147.19      152.74      2.96 o 
   6   1   7       54.60       59.61      1.50 o 
   7   1   7     1810.89     1736.96     25.10 o 
   8   1   7      747.02      722.83     11.53 o 
   9   1   7       33.58       32.11      2.69 o 
  10   1   7      361.35      362.92      7.83 o 
  11   1   7        3.88        6.36      1.79 o 
 -12   2   7      108.87      134.20      4.62 o 
 -11   2   7       11.54       10.59      1.86 o 
 -10   2   7        0.01        0.00      1.38 o 
  -9   2   7      111.66       94.12      3.02 o 
  -8   2   7      215.06      209.89      4.36 o 
  -7   2   7     2220.97     2280.01     37.05 o 
  -6   2   7      223.06      242.70      4.22 o 
  -5   2   7       41.49       52.92      2.10 o 
  -4   2   7       67.09       66.08      1.79 o 
  -3   2   7       14.73        8.94      0.87 o 
  -2   2   7     1318.95     1471.94     17.91 o 
  -1   2   7     3389.64     3923.49     44.03 o 
   0   2   7       62.16       72.68      1.35 o 
   1   2   7      453.05      423.93      5.06 o 
   2   2   7       58.75       46.22      1.00 o 
   3   2   7      987.58     1054.15     12.97 o 
   4   2   7       64.87       53.46      1.53 o 
   5   2   7      215.63      209.23      3.23 o 
   6   2   7      640.16      634.43      9.11 o 
   7   2   7      369.24      387.56      7.05 o 
   8   2   7       12.62       11.08      1.48 o 
   9   2   7       86.85       82.18      3.17 o 
  10   2   7        0.07        0.96      1.43 o 
  11   2   7       18.47       21.86      2.25 o 
 -12   3   7      120.79      127.15      4.53 o 
 -11   3   7      122.15      129.15      6.53 o 
 -10   3   7        0.96        0.00      1.41 o 
  -9   3   7      282.81      283.25      4.95 o 
  -8   3   7      299.66      292.14      5.84 o 
  -7   3   7     2753.85     2762.80     36.00 o 
  -6   3   7      852.52      889.90     13.14 o 
  -5   3   7      936.30     1013.86     13.77 o 
  -4   3   7      539.60      489.97      7.70 o 
  -3   3   7      501.35      620.48      8.71 o 
  -2   3   7        5.85        4.65      0.39 o 
  -1   3   7      105.21       83.60      3.09 o 
   0   3   7     3261.93     3558.84     48.13 o 
   1   3   7     2042.46     2136.72     21.48 o 
   2   3   7     1424.47     1474.01     16.89 o 
   3   3   7      919.67      985.65     11.53 o 
   4   3   7      752.87      761.21      9.12 o 
   5   3   7        0.39        2.93      0.75 o 
   6   3   7     1869.69     1879.32     26.97 o 
   7   3   7      524.38      550.03      7.30 o 
   8   3   7       41.66       49.61      2.33 o 
   9   3   7       68.67       62.34      5.02 o 
  10   3   7      144.13      130.47      4.16 o 
  11   3   7       40.08       46.53      2.79 o 
 -11   4   7       15.59       21.95      2.69 o 
 -10   4   7       32.06       29.63      1.82 o 
  -9   4   7       21.23       14.21      1.55 o 
  -8   4   7      526.98      549.77      8.26 o 
  -7   4   7        5.48        7.58      1.15 o 
  -6   4   7      432.61      413.15      9.02 o 
  -5   4   7     1201.69     1160.52     16.67 o 
  -4   4   7     1045.27     1075.27     15.38 o 
  -3   4   7       35.63       26.29      0.93 o 
  -2   4   7     1100.05     1194.18     15.75 o 
  -1   4   7       16.73       27.45      1.72 o 
   0   4   7      132.57      155.92      2.49 o 
   1   4   7     1634.76     1713.26     22.28 o 
   2   4   7     1162.42     1263.75     14.43 o 
   3   4   7       48.47       49.11      1.26 o 
   4   4   7     1276.31     1248.96     17.50 o 
   5   4   7       35.36       26.21      1.21 o 
   6   4   7      414.18      406.03      5.34 o 
   7   4   7       47.00       53.93      1.73 o 
   8   4   7      191.99      180.09      5.74 o 
   9   4   7      341.91      318.89      6.91 o 
  10   4   7        8.69       10.02      2.04 o 
  11   4   7      196.55      217.84      6.85 o 
 -11   5   7        0.41        0.54      2.28 o 
 -10   5   7       26.82       20.56      1.91 o 
  -9   5   7      586.14      613.01      9.93 o 
  -8   5   7       82.70       79.76      2.89 o 
  -7   5   7       16.66       17.21      1.21 o 
  -6   5   7      148.19      161.58      3.08 o 
  -5   5   7      806.18      760.31     11.29 o 
  -4   5   7      524.83      523.82      7.21 o 
  -3   5   7      640.59      716.16      9.57 o 
  -2   5   7     2489.96     2488.20     34.36 o 
  -1   5   7     2318.15     2411.05     36.07 o 
   0   5   7      833.38      845.67     13.03 o 
   1   5   7       17.21       13.28      0.59 o 
   2   5   7      861.25      894.54     13.37 o 
   3   5   7      239.01      243.34      3.61 o 
   4   5   7      836.59      881.29     12.01 o 
   5   5   7      846.64      814.27      9.77 o 
   6   5   7      530.82      497.63      6.40 o 
   7   5   7       61.05       57.84      1.76 o 
   8   5   7      404.30      388.70      7.97 o 
   9   5   7      118.42      121.49      5.75 o 
  10   5   7       63.16       67.02      3.14 o 
 -11   6   7        1.03        0.00      2.45 o 
 -10   6   7       32.51       35.78      3.41 o 
  -9   6   7        5.23        1.45      1.37 o 
  -8   6   7      276.71      264.20      6.69 o 
  -7   6   7      335.96      362.02      5.90 o 
  -6   6   7      706.54      675.21     10.66 o 
  -5   6   7       38.01       48.90      1.59 o 
  -4   6   7      521.08      493.68      7.19 o 
  -3   6   7     3721.84     3604.47     54.37 o 
  -2   6   7       79.10       78.87      1.67 o 
  -1   6   7      131.34      145.33      6.92 o 
   0   6   7       22.10       17.07      0.90 o 
   1   6   7       96.59       91.28      1.71 o 
   2   6   7     1152.96     1136.62     14.13 o 
   3   6   7      451.60      457.32      5.33 o 
   4   6   7     1007.51     1034.36     11.69 o 
   5   6   7        7.78        9.40      0.90 o 
   6   6   7        4.78        4.36      0.86 o 
   7   6   7      195.71      193.24      4.31 o 
   8   6   7       45.81       37.91      2.24 o 
   9   6   7      281.27      260.32      6.25 o 
  10   6   7        2.96        3.09      1.73 o 
 -10   7   7        0.13        1.03      1.54 o 
  -9   7   7       71.89       68.95      2.92 o 
  -8   7   7        2.45        1.71      1.17 o 
  -7   7   7       49.46       60.03      2.02 o 
  -6   7   7        0.60        0.29      0.90 o 
  -5   7   7      693.20      681.86     10.19 o 
  -4   7   7      206.91      200.75      3.31 o 
  -3   7   7      480.22      490.34      7.89 o 
  -2   7   7        4.01        1.23      0.55 o 
  -1   7   7     1026.36     1017.22     19.73 o 
   0   7   7      487.95      503.66      7.33 o 
   1   7   7       11.74       17.76      0.87 o 
   2   7   7       51.00       52.28      1.53 o 
   3   7   7      295.56      261.04      3.63 o 
   4   7   7      277.21      298.60      4.13 o 
   5   7   7      610.88      583.90      7.48 o 
   6   7   7      219.56      211.88      4.03 o 
   7   7   7       43.83       40.73      2.20 o 
   8   7   7        2.96        0.00      1.31 o 
   9   7   7        3.30        6.32      1.72 o 
  -9   8   7        2.73        0.00      1.60 o 
  -8   8   7      147.21      151.00      4.26 o 
  -7   8   7       67.96       89.83      2.51 o 
  -6   8   7        2.55        6.62      1.06 o 
  -5   8   7      223.30      223.37      4.01 o 
  -4   8   7      149.16      150.48      3.35 o 
  -3   8   7      364.42      386.91      6.53 o 
  -2   8   7       70.94       73.32      2.02 o 
  -1   8   7      343.31      352.96      7.00 o 
   0   8   7     2721.61     2611.31     37.70 o 
   1   8   7       61.41       64.36      1.73 o 
   2   8   7      150.31      159.46      3.56 o 
   3   8   7      128.86      131.59      2.48 o 
   4   8   7      823.32      770.79      9.59 o 
   5   8   7       64.28       52.69      1.65 o 
   6   8   7      189.87      190.87      3.73 o 
   7   8   7      154.32      157.58      5.11 o 
   8   8   7       99.22       91.90      3.43 o 
  -8   9   7       11.42       11.33      2.07 o 
  -7   9   7       20.91       16.11      2.06 o 
  -6   9   7        0.31        0.43      1.24 o 
  -5   9   7       17.53       16.23      1.40 o 
  -4   9   7       74.37       82.07      2.45 o 
  -3   9   7       57.17       64.54      2.14 o 
  -2   9   7        0.07        0.00      0.75 o 
  -1   9   7      147.88      166.67      3.81 o 
   0   9   7      303.22      313.55     10.55 o 
   1   9   7       10.02        6.39      1.08 o 
   2   9   7      224.52      209.11      3.85 o 
   3   9   7      187.43      197.87      5.13 o 
   4   9   7        3.34        3.73      1.08 o 
   5   9   7       43.39       32.58      1.73 o 
   6   9   7        2.06        1.29      1.19 o 
   7   9   7        0.00        0.00      1.47 o 
  -7  10   7      102.02      101.06      4.13 o 
  -6  10   7      128.58      130.05      4.53 o 
  -5  10   7      263.34      266.76      6.72 o 
  -4  10   7      208.63      216.04      5.61 o 
  -3  10   7      185.54      199.38      7.02 o 
  -2  10   7      103.75       85.28      3.60 o 
  -1  10   7      213.57      203.08      5.77 o 
   0  10   7       73.66       61.52      3.03 o 
   1  10   7      151.67      168.58      5.18 o 
   2  10   7       51.16       56.89      2.56 o 
   3  10   7       63.96       76.42      2.43 o 
   4  10   7       16.72       16.25      1.53 o 
   5  10   7        3.09        2.69      1.80 o 
   6  10   7      131.03      157.22      4.29 o 
  -5  11   7        0.88        0.00      2.13 o 
  -4  11   7       61.24       53.84      4.53 o 
  -3  11   7       40.29       42.10      3.37 o 
  -2  11   7       11.46       11.93      2.31 o 
  -1  11   7       84.29       76.36      4.00 o 
   0  11   7       40.07       37.61      2.66 o 
   1  11   7        1.56        4.12      1.73 o 
   2  11   7       76.88       78.57      3.16 o 
   3  11   7       14.06       15.27      2.18 o 
   4  11   7       22.02       18.92      2.28 o 
  -2  12   7        0.23        0.00      1.95 o 
  -1  12   7      152.83      153.46      5.29 o 
   0  12   7       54.83       53.10      3.22 o 
   1  12   7       30.91       33.10      2.77 o 
 -12   0   8       40.39       59.23      4.50 o 
 -11   0   8      231.19      287.90     20.67 o 
 -10   0   8      680.95      636.28     16.81 o 
  -9   0   8      153.57      164.10      9.65 o 
  -8   0   8        1.94        1.39      1.68 o 
  -7   0   8      335.84      325.81      7.64 o 
  -6   0   8      418.59      399.55      8.79 o 
  -5   0   8      331.07      331.45      7.39 o 
  -4   0   8      677.85      722.84     14.32 o 
  -3   0   8        0.59        0.00      0.63 o 
  -2   0   8      608.43      621.83     14.19 o 
  -1   0   8      218.40      275.65      5.55 o 
   0   0   8    12012.10    12145.98    420.96 o 
   1   0   8      242.00      158.96      3.04 o 
   2   0   8     4669.05     5142.86     91.43 o 
   3   0   8        0.21        4.69      0.91 o 
   4   0   8      876.89      879.70     20.21 o 
   5   0   8      144.36      136.32      5.82 o 
   6   0   8      166.55      192.70      5.18 o 
   7   0   8      255.22      243.25      5.82 o 
   8   0   8       66.12       68.10      3.96 o 
   9   0   8      692.57      596.88     15.85 o 
  10   0   8      289.09      290.52      9.53 o 
  11   0   8      249.71      270.83      9.41 o 
 -12   1   8        7.60       12.61      2.18 o 
 -11   1   8        0.01        1.15      1.60 o 
 -10   1   8      101.48       96.73      3.50 o 
  -9   1   8       16.46       18.16      1.86 o 
  -8   1   8       70.84       70.18      2.39 o 
  -7   1   8       83.35       78.32      2.39 o 
  -6   1   8      770.76      780.92     11.15 o 
  -5   1   8      203.67      240.64      4.04 o 
  -4   1   8      268.10      269.74      4.60 o 
  -3   1   8       17.66       23.96      1.00 o 
  -2   1   8      234.99      226.48      5.73 o 
  -1   1   8     1022.79      959.21     11.72 o 
   0   1   8     3314.00     3475.23     44.57 o 
   1   1   8      375.96      347.28      4.84 o 
   2   1   8     3100.71     3399.62     46.82 o 
   3   1   8        0.53        6.79      0.63 o 
   4   1   8      303.77      318.05      5.75 o 
   5   1   8      236.83      271.19      4.65 o 
   6   1   8      176.26      179.48      3.56 o 
   7   1   8      549.10      567.62      8.29 o 
   8   1   8       13.08       10.07      1.17 o 
   9   1   8      134.33      132.78      4.00 o 
  10   1   8       22.83       27.78      2.27 o 
  11   1   8      157.33      151.67      4.78 o 
 -12   2   8      355.76      407.07      8.95 o 
 -11   2   8      131.68      128.01      4.22 o 
 -10   2   8        0.03        0.00      1.11 o 
  -9   2   8      988.02      938.50     13.34 o 
  -8   2   8       40.59       31.70      1.69 o 
  -7   2   8      291.15      266.53      5.06 o 
  -6   2   8       24.39       41.60      1.85 o 
  -5   2   8      320.09      335.96      5.31 o 
  -4   2   8      253.69      260.73      4.23 o 
  -3   2   8      154.44      161.57      2.82 o 
  -2   2   8     4438.06     4423.14     61.01 o 
  -1   2   8      934.23      989.68     12.66 o 
   0   2   8     2757.66     2829.86     42.83 o 
   1   2   8     2373.77     2458.82     27.33 o 
   2   2   8      671.27      661.91      7.80 o 
   3   2   8      157.01      151.08      2.45 o 
   4   2   8      469.29      534.69      7.04 o 
   5   2   8     2064.05     2029.54     24.76 o 
   6   2   8        1.14        2.12      1.17 o 
   7   2   8      979.27      947.95     13.30 o 
   8   2   8      357.41      351.31      7.46 o 
   9   2   8       78.30       74.60      3.02 o 
  10   2   8       22.69       27.94      2.21 o 
  11   2   8        1.50        2.24      1.66 o 
 -12   3   8       71.85       75.96      4.29 o 
 -11   3   8       35.10       35.00      2.53 o 
 -10   3   8       33.81       33.34      1.87 o 
  -9   3   8       15.70       14.81      1.29 o 
  -8   3   8      234.57      209.40      3.94 o 
  -7   3   8      195.40      190.74      4.38 o 
  -6   3   8       19.27       19.04      1.33 o 
  -5   3   8      721.38      680.94     10.21 o 
  -4   3   8       10.07        7.50      0.71 o 
  -3   3   8       12.43       26.98      0.83 o 
  -2   3   8        0.69        1.93      0.59 o 
  -1   3   8      116.60      121.09      2.02 o 
   0   3   8       15.81       19.75      1.34 o 
   1   3   8        1.00        2.81      0.60 o 
   2   3   8       47.60       34.99      0.88 o 
   3   3   8      635.39      675.08      9.34 o 
   4   3   8       16.26       15.81      0.76 o 
   5   3   8       94.42       94.57      1.85 o 
   6   3   8      326.72      328.51      5.79 o 
   7   3   8       38.66       40.60      1.82 o 
   8   3   8       37.11       41.20      1.88 o 
   9   3   8      377.88      368.86      7.71 o 
  10   3   8      113.61      123.80      7.89 o 
  11   3   8       83.43       94.95      3.83 o 
 -11   4   8       43.64       34.90      3.07 o 
 -10   4   8       66.36       83.98      3.90 o 
  -9   4   8      258.40      278.06      5.44 o 
  -8   4   8        2.65        4.97      1.04 o 
  -7   4   8      707.16      660.85     10.27 o 
  -6   4   8      610.40      621.35      9.58 o 
  -5   4   8      984.39      954.13     13.91 o 
  -4   4   8      761.65      776.93     11.38 o 
  -3   4   8        7.83        8.64      0.63 o 
  -2   4   8     2051.50     2121.88     27.55 o 
  -1   4   8       79.36       64.40      1.46 o 
   0   4   8      431.06      486.65      6.78 o 
   1   4   8        0.05        0.48      0.34 o 
   2   4   8       66.46       88.21      1.83 o 
   3   4   8      135.44      115.38      2.25 o 
   4   4   8       53.20       48.51      1.41 o 
   5   4   8      312.78      312.45      5.39 o 
   6   4   8     1315.56     1289.71     20.67 o 
   7   4   8      107.62      131.23      3.11 o 
   8   4   8      187.75      165.58      3.86 o 
   9   4   8       10.69        9.12      1.63 o 
  10   4   8       44.92       52.26      3.19 o 
  11   4   8      112.05      121.30      5.75 o 
 -11   5   8      181.74      200.45      6.44 o 
 -10   5   8      208.16      216.53      5.36 o 
  -9   5   8       26.51       29.13      3.37 o 
  -8   5   8       28.73       27.27      1.76 o 
  -7   5   8      270.68      260.42      5.58 o 
  -6   5   8      205.99      196.50      3.83 o 
  -5   5   8      205.88      208.91      3.84 o 
  -4   5   8      906.38      924.25     12.18 o 
  -3   5   8        1.18        1.75      0.52 o 
  -2   5   8       89.11       91.65      1.97 o 
  -1   5   8      474.10      510.12      8.33 o 
   0   5   8      398.23      385.27      5.21 o 
   1   5   8       97.69       91.42      1.73 o 
   2   5   8      131.87      160.39      2.61 o 
   3   5   8      329.45      335.19      4.27 o 
   4   5   8      138.43      125.39      2.55 o 
   5   5   8      454.24      480.06      7.18 o 
   6   5   8        9.43        8.60      0.85 o 
   7   5   8      300.92      283.91      5.55 o 
   8   5   8      179.94      162.63      3.97 o 
   9   5   8      113.64      129.09      5.59 o 
  10   5   8      130.46      128.05      4.29 o 
 -10   6   8       29.43       37.05      3.04 o 
  -9   6   8       10.23        6.97      1.33 o 
  -8   6   8       13.38       14.80      1.74 o 
  -7   6   8     1683.19     1685.53     24.74 o 
  -6   6   8      189.81      177.46      4.00 o 
  -5   6   8     1285.02     1238.47     16.69 o 
  -4   6   8      582.59      578.72      8.27 o 
  -3   6   8      507.30      460.44      6.66 o 
  -2   6   8     1217.63     1309.75     17.21 o 
  -1   6   8       73.23       79.59      2.47 o 
   0   6   8      534.93      516.01     12.03 o 
   1   6   8      195.17      206.35      3.60 o 
   2   6   8      439.97      449.63      6.61 o 
   3   6   8      537.45      559.06      8.32 o 
   4   6   8      225.50      234.07      3.61 o 
   5   6   8      164.68      170.51      3.10 o 
   6   6   8       48.72       42.81      1.66 o 
   7   6   8      354.05      355.10     10.55 o 
   8   6   8        9.62       14.69      2.67 o 
   9   6   8       38.87       36.76      2.46 o 
  10   6   8       53.60       41.25      3.26 o 
 -10   7   8       84.06       87.50      3.52 o 
  -9   7   8      161.85      162.49      4.58 o 
  -8   7   8      253.26      277.60      5.29 o 
  -7   7   8       79.88       80.57      2.36 o 
  -6   7   8      194.34      190.99      3.40 o 
  -5   7   8      736.78      685.92      9.81 o 
  -4   7   8      491.60      479.24      7.89 o 
  -3   7   8     1145.88     1104.84     16.41 o 
  -2   7   8      109.11      107.77      2.09 o 
  -1   7   8     1095.62     1038.91     17.55 o 
   0   7   8       47.14       50.50      2.43 o 
   1   7   8      799.69      807.40     11.91 o 
   2   7   8     1690.95     1656.97     22.03 o 
   3   7   8      672.08      682.67      9.04 o 
   4   7   8      939.44      957.65     11.77 o 
   5   7   8       27.02       32.10      1.42 o 
   6   7   8       43.83       39.14      1.70 o 
   7   7   8       22.53       18.21      1.58 o 
   8   7   8       78.94       74.42      3.05 o 
   9   7   8      299.95      339.43      7.60 o 
  -9   8   8      180.22      176.70      4.87 o 
  -8   8   8       41.18       47.33      2.53 o 
  -7   8   8       55.17       66.05      2.47 o 
  -6   8   8       15.02       22.57      1.82 o 
  -5   8   8       64.99       57.12      2.14 o 
  -4   8   8       41.20       40.22      2.35 o 
  -3   8   8        4.25        8.28      1.03 o 
  -2   8   8      117.09       92.81      3.41 o 
  -1   8   8      307.17      278.52      5.91 o 
   0   8   8      106.09      116.64      3.36 o 
   1   8   8       61.80       62.55      2.44 o 
   2   8   8       73.35       65.89      1.86 o 
   3   8   8      242.53      213.98      3.64 o 
   4   8   8        0.02        0.74      0.90 o 
   5   8   8       25.42       25.66      1.45 o 
   6   8   8      406.20      371.68      6.22 o 
   7   8   8      147.52      158.28      4.37 o 
   8   8   8       14.37       21.02      2.79 o 
  -8   9   8      268.06      283.66      7.49 o 
  -7   9   8       30.43       36.12      2.26 o 
  -6   9   8      202.82      200.49      4.82 o 
  -5   9   8      146.06      158.79      3.71 o 
  -4   9   8       19.62       19.79      1.40 o 
  -3   9   8       37.47       41.73      1.72 o 
  -2   9   8       17.33       23.41      1.73 o 
  -1   9   8      578.46      576.65     18.55 o 
   0   9   8       72.01       83.75      2.93 o 
   1   9   8       55.52       45.99      2.03 o 
   2   9   8     1105.47     1047.07     32.05 o 
   3   9   8        3.14        0.52      0.89 o 
   4   9   8       62.52       74.18      2.57 o 
   5   9   8        1.05        1.63      1.16 o 
   6   9   8      321.93      317.74      6.73 o 
   7   9   8        0.91        0.00      1.54 o 
  -7  10   8        3.62        2.93      1.80 o 
  -6  10   8        0.13        0.50      1.99 o 
  -5  10   8        1.97        2.08      1.45 o 
  -4  10   8       61.65       51.48      3.61 o 
  -3  10   8       61.33       61.05      3.91 o 
  -2  10   8        8.22        2.05      2.16 o 
  -1  10   8       27.37       25.35      2.76 o 
   0  10   8        7.65        3.81      1.98 o 
   1  10   8      414.75      396.35      9.29 o 
   2  10   8        3.92        1.27      1.35 o 
   3  10   8        0.13        0.47      1.42 o 
   4  10   8       10.61        8.15      1.39 o 
   5  10   8       41.73       34.35      3.53 o 
   6  10   8       88.51       81.69      3.54 o 
  -5  11   8       13.47       23.48      3.11 o 
  -4  11   8      104.07       95.23      7.52 o 
  -3  11   8      329.34      366.15     11.07 o 
  -2  11   8        0.00        0.00      1.90 o 
  -1  11   8      190.19      189.02      7.06 o 
   0  11   8        2.88        3.12      2.53 o 
   1  11   8        8.82        5.84      2.35 o 
   2  11   8      147.61      149.88      4.43 o 
   3  11   8        1.49        0.00      1.63 o 
   4  11   8      349.32      348.05      8.78 o 
 -12   1   9       10.34        0.81      1.74 o 
 -11   1   9        3.13        1.32      1.67 o 
 -10   1   9       34.44       35.02      2.31 o 
  -9   1   9      529.52      538.36      9.21 o 
  -8   1   9      340.01      325.36      6.07 o 
  -7   1   9      200.12      171.72      3.47 o 
  -6   1   9       26.32       27.08      1.29 o 
  -5   1   9      999.53     1017.31     14.06 o 
  -4   1   9       77.46       90.52      2.15 o 
  -3   1   9     1280.40     1207.55     22.47 o 
  -2   1   9     4627.70     4609.56     72.73 o 
  -1   1   9      282.47      262.08      4.27 o 
   0   1   9     4019.06     3876.47     54.25 o 
   1   1   9     1604.29     1773.60     22.65 o 
   2   1   9       54.46       68.33      1.49 o 
   3   1   9        7.44       23.83      1.00 o 
   4   1   9       18.56       22.40      1.60 o 
   5   1   9       48.31       49.09      1.60 o 
   6   1   9      138.86      162.99      3.34 o 
   7   1   9      248.90      239.85      4.66 o 
   8   1   9       62.28       57.80      2.48 o 
   9   1   9      334.29      326.84     10.59 o 
  10   1   9      292.93      305.40      7.02 o 
  11   1   9        5.04        9.91      1.94 o 
 -12   2   9       32.30       33.50      2.72 o 
 -11   2   9        4.68        2.81      1.68 o 
 -10   2   9        0.79        2.09      1.24 o 
  -9   2   9      126.90      138.67      3.61 o 
  -8   2   9       19.50       19.43      1.54 o 
  -7   2   9      629.29      587.37      9.52 o 
  -6   2   9       70.15       68.24      2.21 o 
  -5   2   9        8.51       12.11      0.98 o 
  -4   2   9       41.57       33.98      1.28 o 
  -3   2   9      483.70      494.61      7.64 o 
  -2   2   9      486.84      463.57      7.11 o 
  -1   2   9       47.81       50.05      1.88 o 
   0   2   9      636.57      700.51     11.01 o 
   1   2   9      994.15     1118.33     13.68 o 
   2   2   9     1613.10     1715.35     19.35 o 
   3   2   9     1246.08     1285.34     17.12 o 
   4   2   9      354.92      382.90      5.94 o 
   5   2   9       33.93       37.64      1.35 o 
   6   2   9       27.26       24.12      1.07 o 
   7   2   9       41.48       41.44      1.71 o 
   8   2   9       15.71       16.89      1.65 o 
   9   2   9       38.19       33.09      2.31 o 
  10   2   9      133.22      139.62      4.39 o 
  11   2   9        1.45        3.10      1.72 o 
 -11   3   9       92.62       98.11      3.76 o 
 -10   3   9      133.48      114.40      5.13 o 
  -9   3   9      460.34      449.27      7.17 o 
  -8   3   9      549.41      559.35      8.43 o 
  -7   3   9      966.39      972.14     14.87 o 
  -6   3   9      720.03      675.85     10.32 o 
  -5   3   9      234.91      201.15      4.17 o 
  -4   3   9     1440.73     1441.63     20.89 o 
  -3   3   9      104.43      142.42      2.61 o 
  -2   3   9      263.40      272.61      5.14 o 
  -1   3   9      905.60      914.80     10.69 o 
   0   3   9     3507.74     3421.11     48.15 o 
   1   3   9      312.13      341.01      5.04 o 
   2   3   9        1.27        0.65      0.41 o 
   3   3   9     1312.42     1399.91     17.16 o 
   4   3   9        0.31        2.28      0.59 o 
   5   3   9      756.63      721.28      8.85 o 
   6   3   9      155.04      151.42      3.48 o 
   7   3   9     2883.62     2884.08     41.03 o 
   8   3   9      322.72      329.98      9.29 o 
   9   3   9       92.96       90.72      3.35 o 
  10   3   9       67.69       75.13      4.67 o 
  11   3   9        0.72        0.00      1.67 o 
 -11   4   9       69.40       72.02      3.94 o 
 -10   4   9        6.64        6.74      1.54 o 
  -9   4   9      285.81      269.23      6.05 o 
  -8   4   9        4.51        4.21      1.04 o 
  -7   4   9       92.98       83.80      2.66 o 
  -6   4   9      837.38      853.37     12.74 o 
  -5   4   9       21.00       22.65      1.15 o 
  -4   4   9       76.28       64.39      1.72 o 
  -3   4   9      271.10      268.51      3.99 o 
  -2   4   9       41.35       49.78      3.10 o 
  -1   4   9     1147.39     1205.51     23.89 o 
   0   4   9       49.36       38.94      1.05 o 
   1   4   9      292.76      249.86      3.67 o 
   2   4   9     1065.14     1081.49     13.95 o 
   3   4   9      326.12      307.21      4.37 o 
   4   4   9      586.83      591.13      7.80 o 
   5   4   9      521.10      531.05      7.81 o 
   6   4   9     1708.11     1692.81     25.18 o 
   7   4   9     1357.28     1348.99     22.81 o 
   8   4   9      776.89      783.35     12.50 o 
   9   4   9        3.97        3.37      1.49 o 
  10   4   9      161.08      160.66      5.52 o 
 -11   5   9        2.21        0.88      2.12 o 
 -10   5   9       23.77       16.55      1.89 o 
  -9   5   9      138.96      126.95      3.82 o 
  -8   5   9      383.80      369.26      7.44 o 
  -7   5   9      355.34      379.94      7.47 o 
  -6   5   9      528.55      540.92      9.73 o 
  -5   5   9       63.94       68.09      3.36 o 
  -4   5   9      418.86      433.06      6.88 o 
  -3   5   9       15.48       11.72      0.89 o 
  -2   5   9      505.91      547.40      8.21 o 
  -1   5   9      139.82      154.32      2.76 o 
   0   5   9      142.15      147.47      2.64 o 
   1   5   9        0.65        0.29      0.44 o 
   2   5   9     2180.00     2152.45     24.53 o 
   3   5   9      283.71      266.17      4.37 o 
   4   5   9       34.15       32.57      1.49 o 
   5   5   9      222.86      223.81      5.01 o 
   6   5   9      100.32      108.86      2.96 o 
   7   5   9        0.53        0.23      1.06 o 
   8   5   9      117.22      115.89      3.72 o 
   9   5   9        1.56        5.47      1.59 o 
  10   5   9       33.54       33.19      2.48 o 
 -10   6   9       25.76       29.90      2.25 o 
  -9   6   9       72.02       70.74      2.60 o 
  -8   6   9      129.50      131.13      3.45 o 
  -7   6   9      279.13      270.19      8.13 o 
  -6   6   9      824.13      744.31     11.72 o 
  -5   6   9       19.92       24.40      1.22 o 
  -4   6   9      183.30      157.99      2.95 o 
  -3   6   9      260.02      267.95      4.83 o 
  -2   6   9       61.95       61.04      1.54 o 
  -1   6   9     1761.51     1832.96     29.76 o 
   0   6   9      295.64      295.05      5.96 o 
   1   6   9      856.21      870.59     10.82 o 
   2   6   9       94.83       85.07      2.23 o 
   3   6   9       50.42       58.82      1.72 o 
   4   6   9      775.43      739.61     11.58 o 
   5   6   9       86.22       84.29      2.12 o 
   6   6   9      335.71      358.99      5.89 o 
   7   6   9       98.45       83.12      2.76 o 
   8   6   9        0.07        0.00      1.29 o 
   9   6   9      275.36      253.66      6.24 o 
 -10   7   9       91.34       97.06      3.76 o 
  -9   7   9       80.56       93.33      3.51 o 
  -8   7   9       33.79       34.83      1.79 o 
  -7   7   9      301.90      292.45      5.19 o 
  -6   7   9      754.04      737.60     10.61 o 
  -5   7   9        1.74        0.65      0.79 o 
  -4   7   9      150.64      169.00      3.62 o 
  -3   7   9      591.12      600.08      9.49 o 
  -2   7   9       74.47       65.33      2.74 o 
  -1   7   9      892.72      900.50     15.51 o 
   0   7   9       14.10       12.73      1.33 o 
   1   7   9       68.41       59.28      1.87 o 
   2   7   9        1.54        1.52      1.10 o 
   3   7   9        0.45        3.25      0.81 o 
   4   7   9       10.53        5.20      0.96 o 
   5   7   9     1152.08     1145.71     14.72 o 
   6   7   9        0.49        1.46      1.00 o 
   7   7   9      137.47      135.71      3.65 o 
   8   7   9       29.16       39.61      3.41 o 
   9   7   9       84.60       79.98      4.61 o 
  -9   8   9       13.59       19.31      2.04 o 
  -8   8   9      120.59      123.38      3.92 o 
  -7   8   9        3.25        8.87      1.39 o 
  -6   8   9      159.11      174.67      4.04 o 
  -5   8   9       20.70       19.26      1.49 o 
  -4   8   9      614.37      625.63     11.80 o 
  -3   8   9      866.89      891.29     15.12 o 
  -2   8   9      255.42      235.26      6.08 o 
  -1   8   9        4.39        2.99      1.35 o 
   0   8   9      488.40      468.22     12.17 o 
   1   8   9      199.83      187.84      4.69 o 
   2   8   9      310.84      316.39      5.59 o 
   3   8   9       11.67        9.49      1.02 o 
   4   8   9       29.39       29.04      1.57 o 
   5   8   9       21.98       29.13      1.54 o 
   6   8   9        3.54        3.71      1.19 o 
   7   8   9       56.29       64.07      3.18 o 
   8   8   9        0.46        1.55      1.47 o 
  -8   9   9      293.66      288.66      7.66 o 
  -7   9   9       52.61       50.55      2.95 o 
  -6   9   9        2.07        0.75      1.32 o 
  -5   9   9       41.94       42.46      2.35 o 
  -4   9   9       55.83       60.94      3.53 o 
  -3   9   9        1.20        2.58      1.25 o 
  -2   9   9      160.63      174.86      4.45 o 
  -1   9   9        6.87       11.14      1.77 o 
   0   9   9       11.81       16.77      1.77 o 
   1   9   9       38.23       42.10      3.08 o 
   2   9   9      184.77      190.26      5.39 o 
   3   9   9       43.85       42.03      1.77 o 
   4   9   9        1.07        0.46      1.04 o 
   5   9   9       25.41       33.37      2.13 o 
   6   9   9       98.59      101.51      3.45 o 
   7   9   9       70.46       68.59      3.49 o 
  -6  10   9      304.39      312.50     12.35 o 
  -5  10   9      231.67      260.99      8.80 o 
  -4  10   9      298.27      325.90     10.14 o 
  -3  10   9      122.95      117.06      5.29 o 
  -2  10   9      374.25      370.53     12.70 o 
  -1  10   9      449.92      468.23     12.95 o 
   0  10   9      150.79      159.33      7.38 o 
   1  10   9      340.16      330.20      9.90 o 
   2  10   9      170.21      165.30      5.23 o 
   3  10   9      119.80      140.92      4.80 o 
   4  10   9        2.41        4.97      2.08 o 
   5  10   9        3.96        1.98      1.45 o 
  -4  11   9      343.34      392.64     11.82 o 
  -3  11   9        0.41        3.59      2.22 o 
  -2  11   9       13.64       10.22      3.03 o 
  -1  11   9        9.30        2.84      4.30 o 
   0  11   9       75.90       67.18      4.15 o 
   1  11   9        0.05        0.00      3.80 o 
   2  11   9        1.38        3.12      1.71 o 
   3  11   9        6.28        2.29      3.87 o 
 -12   0  10        0.06        0.00      2.38 o 
 -11   0  10       57.62       61.58      4.34 o 
 -10   0  10      532.90      532.68     20.32 o 
  -9   0  10      845.74      798.34     19.93 o 
  -8   0  10      927.91      920.78     18.91 o 
  -7   0  10     1663.33     1704.09     32.95 o 
  -6   0  10        1.27        2.16      1.16 o 
  -5   0  10      284.68      288.38      6.71 o 
  -4   0  10        8.57       12.51      1.30 o 
  -3   0  10     1645.93     1649.50     31.22 o 
  -2   0  10     4185.83     4107.93     88.56 o 
  -1   0  10      901.08      972.73     17.95 o 
   0   0  10     1611.75     1657.34     30.01 o 
   1   0  10      513.06      549.41      9.12 o 
   2   0  10      917.57      899.37     16.85 o 
   3   0  10      725.53      664.91     16.66 o 
   4   0  10        7.89       10.81      1.40 o 
   5   0  10      802.33      835.05     19.71 o 
   6   0  10     1275.78     1279.85     23.88 o 
   7   0  10      886.90      844.22     20.51 o 
   8   0  10      207.40      211.54      7.22 o 
   9   0  10      471.84      467.59     13.14 o 
  10   0  10      595.36      621.75     16.88 o 
  11   0  10       24.56       21.50      3.24 o 
 -12   1  10      115.24      124.96      4.44 o 
 -11   1  10       30.44       38.32      2.55 o 
 -10   1  10       93.89       90.95      3.74 o 
  -9   1  10       20.09       17.85      1.77 o 
  -8   1  10       59.26       60.65      2.71 o 
  -7   1  10      809.08      809.20     11.76 o 
  -6   1  10      225.52      216.73      3.93 o 
  -5   1  10       78.92       78.44      2.03 o 
  -4   1  10      750.69      726.61     11.60 o 
  -3   1  10      171.19      194.27      3.55 o 
  -2   1  10       42.13       24.91      1.05 o 
  -1   1  10      880.88      865.91     11.70 o 
   0   1  10      344.84      368.14      5.85 o 
   1   1  10     3039.73     3123.01     39.51 o 
   2   1  10      360.25      339.03      5.60 o 
   3   1  10      213.97      286.68      4.78 o 
   4   1  10        7.68       19.49      0.95 o 
   5   1  10       70.20       74.75      2.04 o 
   6   1  10       94.31      109.68      2.67 o 
   7   1  10       26.46       26.08      1.48 o 
   8   1  10        6.98        8.20      1.40 o 
   9   1  10        0.78        3.61      1.49 o 
  10   1  10       53.22       47.92      2.73 o 
  11   1  10      291.58      298.42      7.22 o 
 -11   2  10        2.22        0.16      1.66 o 
 -10   2  10      166.85      175.45      4.88 o 
  -9   2  10      286.90      272.72      5.51 o 
  -8   2  10     1392.77     1389.01     20.84 o 
  -7   2  10      166.06      167.74      5.93 o 
  -6   2  10      843.18      798.87     11.49 o 
  -5   2  10      269.11      252.20      4.59 o 
  -4   2  10      312.73      321.04      5.41 o 
  -3   2  10        0.71        3.65      0.86 o 
  -2   2  10        8.18        0.93      0.43 o 
  -1   2  10      328.12      336.12      5.53 o 
   0   2  10       11.99       17.01      0.82 o 
   1   2  10        1.45        0.00      0.41 o 
   2   2  10     2016.17     2231.82     25.03 o 
   3   2  10      167.26      177.35      2.86 o 
   4   2  10       21.15       22.62      0.97 o 
   5   2  10      939.18      918.69     11.74 o 
   6   2  10       39.84       48.09      1.50 o 
   7   2  10      922.28      927.82     13.16 o 
   8   2  10       85.80       79.63      3.02 o 
   9   2  10      144.11      140.28      4.21 o 
  10   2  10        0.10        1.55      1.61 o 
  11   2  10        1.52        2.44      1.69 o 
 -11   3  10       50.66       53.41      3.48 o 
 -10   3  10        8.62       11.55      1.53 o 
  -9   3  10       94.43       95.32      2.68 o 
  -8   3  10      103.53       99.74      2.63 o 
  -7   3  10     1561.55     1504.95     20.27 o 
  -6   3  10      453.99      444.70      8.08 o 
  -5   3  10       10.30        9.51      1.49 o 
  -4   3  10      250.58      216.77      3.98 o 
  -3   3  10        0.06        0.74      0.53 o 
  -2   3  10       54.24       50.69      1.89 o 
  -1   3  10        0.95        0.36      0.29 o 
   0   3  10      252.55      290.50      4.61 o 
   1   3  10        9.84       11.96      0.66 o 
   2   3  10       99.49       92.28      1.68 o 
   3   3  10     1171.68     1149.57     14.28 o 
   4   3  10      112.29       89.82      2.06 o 
   5   3  10        2.22        3.34      0.70 o 
   6   3  10        7.48        7.98      0.85 o 
   7   3  10      335.83      355.43      5.96 o 
   8   3  10        0.10        0.28      1.28 o 
   9   3  10        1.79        4.61      1.51 o 
  10   3  10        1.47        0.32      1.69 o 
 -11   4  10       24.99       23.66      2.85 o 
 -10   4  10       21.43       17.63      2.02 o 
  -9   4  10       52.11       57.23      2.71 o 
  -8   4  10        0.10        1.32      1.90 o 
  -7   4  10       68.48       64.02      2.15 o 
  -6   4  10      127.74      134.38      3.05 o 
  -5   4  10      202.52      219.25      4.03 o 
  -4   4  10       59.70       63.64      1.73 o 
  -3   4  10       10.83       18.16      0.80 o 
  -2   4  10     2342.74     2297.16     33.92 o 
  -1   4  10       11.43       17.74      0.99 o 
   0   4  10     1275.01     1300.68     19.90 o 
   1   4  10      223.12      223.46      3.24 o 
   2   4  10      178.28      171.29      2.91 o 
   3   4  10      100.73       96.06      2.08 o 
   4   4  10       56.20       52.73      1.54 o 
   5   4  10     1197.86     1175.25     18.25 o 
   6   4  10       18.74       18.23      1.33 o 
   7   4  10      148.72      151.24      3.71 o 
   8   4  10        9.21       13.91      1.92 o 
   9   4  10        2.59        3.81      1.60 o 
  10   4  10        1.56        2.57      1.63 o 
 -11   5  10       24.74       22.58      4.67 o 
 -10   5  10        1.03        0.00      1.80 o 
  -9   5  10       27.20       26.99      2.16 o 
  -8   5  10        0.04        0.00      1.29 o 
  -7   5  10      139.40      133.77      3.72 o 
  -6   5  10        8.18       15.77      1.51 o 
  -5   5  10        0.75        2.12      1.07 o 
  -4   5  10      662.31      631.62      9.61 o 
  -3   5  10      562.20      505.45      8.94 o 
  -2   5  10        0.29        2.58      0.64 o 
  -1   5  10      132.98      145.27      3.88 o 
   0   5  10       51.54       60.27      1.50 o 
   1   5  10      824.92      802.89     12.15 o 
   2   5  10       26.99       21.69      1.16 o 
   3   5  10     2009.39     1963.40     23.86 o 
   4   5  10      199.27      192.98      3.61 o 
   5   5  10      421.63      404.81      8.10 o 
   6   5  10      116.49      109.41      3.51 o 
   7   5  10       29.96       27.21      1.74 o 
   8   5  10       36.95       38.68      2.31 o 
   9   5  10       28.09       26.48      2.23 o 
  10   5  10        6.51        5.01      1.82 o 
 -10   6  10      134.69      138.78      4.32 o 
  -9   6  10       52.99       48.27      4.32 o 
  -8   6  10      235.07      252.70      5.25 o 
  -7   6  10      434.05      425.12      8.92 o 
  -6   6  10      306.31      261.20      5.61 o 
  -5   6  10      891.80      925.81     13.80 o 
  -4   6  10      117.64      124.26      3.28 o 
  -3   6  10      485.78      474.28      8.43 o 
  -2   6  10      722.68      703.95     11.82 o 
  -1   6  10      145.80      155.99      2.92 o 
   0   6  10     1288.54     1393.23     18.30 o 
   1   6  10        1.68        3.67      0.72 o 
   2   6  10       79.03       71.89      2.06 o 
   3   6  10       89.66       88.04      2.08 o 
   4   6  10        3.91        2.41      0.98 o 
   5   6  10       20.76       21.29      1.48 o 
   6   6  10       90.63       82.51      2.39 o 
   7   6  10        8.67        9.98      1.40 o 
   8   6  10       18.73       22.27      1.98 o 
   9   6  10        8.89        6.21      2.23 o 
  -9   7  10      220.84      232.83      5.10 o 
  -8   7  10      582.77      575.68      8.91 o 
  -7   7  10       13.82       12.65      1.49 o 
  -6   7  10      599.07      656.42     10.64 o 
  -5   7  10       72.98       77.01      2.48 o 
  -4   7  10      226.17      225.11      4.45 o 
  -3   7  10        9.76        8.06      1.36 o 
  -2   7  10      653.99      623.93      9.79 o 
  -1   7  10     1479.30     1469.01     24.39 o 
   0   7  10       26.11       25.76      1.72 o 
   1   7  10       70.86       62.02      1.83 o 
   2   7  10       20.26       15.33      1.17 o 
   3   7  10       61.29       56.87      1.98 o 
   4   7  10      300.32      306.98      4.85 o 
   5   7  10      235.48      221.36      4.20 o 
   6   7  10       17.79       15.97      1.32 o 
   7   7  10        0.07        2.68      1.27 o 
   8   7  10       84.06       91.15      3.49 o 
  -8   8  10       18.35       13.88      1.83 o 
  -7   8  10        0.16        0.00      1.10 o 
  -6   8  10      114.91      116.42      2.95 o 
  -5   8  10       42.38       42.60      2.30 o 
  -4   8  10      767.27      741.93     11.71 o 
  -3   8  10       91.08       75.97      2.86 o 
  -2   8  10      203.46      214.48      5.10 o 
  -1   8  10      232.20      240.49      5.59 o 
   0   8  10       15.31       16.33      2.09 o 
   1   8  10       96.42      102.94      3.76 o 
   2   8  10        3.54        2.48      0.86 o 
   3   8  10      116.27      130.26      3.30 o 
   4   8  10       43.85       47.79      2.04 o 
   5   8  10        1.30        0.93      1.03 o 
   6   8  10       18.99       17.22      1.51 o 
   7   8  10       32.70       37.57      2.33 o 
  -7   9  10       15.33       17.76      1.87 o 
  -6   9  10      418.96      431.49     10.70 o 
  -5   9  10       69.19       67.04      2.68 o 
  -4   9  10      169.29      179.74      5.37 o 
  -3   9  10        9.65        7.84      2.44 o 
  -2   9  10        0.88        1.72      1.37 o 
  -1   9  10      171.95      158.15      4.80 o 
   0   9  10        0.58        6.67      2.40 o 
   1   9  10      320.84      334.09      7.91 o 
   2   9  10      806.26      823.61     16.50 o 
   3   9  10       15.82       11.87      1.78 o 
   4   9  10       79.39       80.35      3.51 o 
   5   9  10       21.12       28.53      1.88 o 
   6   9  10      126.53      143.10      3.72 o 
  -6  10  10       44.37       60.96      4.32 o 
  -5  10  10       67.89       69.31      4.46 o 
  -4  10  10        0.91        0.00      2.04 o 
  -3  10  10       91.41       70.89      4.22 o 
  -2  10  10        0.11        0.93      2.84 o 
  -1  10  10        3.99        5.99      2.14 o 
   0  10  10       15.78       15.00      2.58 o 
   1  10  10      345.33      330.40     10.08 o 
   2  10  10        3.21        2.06      2.07 o 
   3  10  10       95.48      105.52      5.14 o 
   4  10  10       46.96       55.48     10.26 o 
   5  10  10       30.61       31.35      3.20 o 
  -3  11  10        0.06        0.87      5.11 o 
  -2  11  10       98.56       85.56      4.86 o 
  -1  11  10      153.78      132.16      5.83 o 
   0  11  10        7.08       13.43      2.63 o 
   1  11  10      184.73      194.65      7.31 o 
   2  11  10       34.83       26.33      2.55 o 
 -11   1  11        7.07        9.71      1.90 o 
 -10   1  11      383.68      385.95      8.12 o 
  -9   1  11       14.25        8.04      1.43 o 
  -8   1  11      180.81      177.32      3.76 o 
  -7   1  11       87.45       90.23      2.65 o 
  -6   1  11      306.80      268.70      4.68 o 
  -5   1  11      456.40      422.31      6.54 o 
  -4   1  11       89.17       91.20      2.68 o 
  -3   1  11      922.67      933.56     13.85 o 
  -2   1  11      172.01      168.46      3.82 o 
  -1   1  11     2563.97     2460.63     31.79 o 
   0   1  11     5579.35     5423.66     68.98 o 
   1   1  11     2201.21     2193.33     25.89 o 
   2   1  11      191.60      164.56      2.81 o 
   3   1  11       48.19       43.81      1.36 o 
   4   1  11      184.70      173.35      3.41 o 
   5   1  11      356.94      308.54      4.91 o 
   6   1  11       35.64       42.58      1.73 o 
   7   1  11       28.24       27.72      1.46 o 
   8   1  11      269.75      254.50      5.83 o 
   9   1  11      326.17      318.37      7.10 o 
  10   1  11       42.12       45.96      2.75 o 
 -11   2  11        0.70        0.00      1.63 o 
 -10   2  11        7.43        2.08      2.06 o 
  -9   2  11      106.50       98.37      3.07 o 
  -8   2  11      587.27      571.80      9.60 o 
  -7   2  11     1129.66     1122.24     17.00 o 
  -6   2  11      343.46      351.93      5.78 o 
  -5   2  11        3.93        2.96      1.01 o 
  -4   2  11     1433.99     1367.21     19.97 o 
  -3   2  11        7.56       16.02      1.42 o 
  -2   2  11      213.20      237.42      3.68 o 
  -1   2  11       81.69       72.44      1.78 o 
   0   2  11      261.77      277.73      4.94 o 
   1   2  11      470.73      498.11      7.02 o 
   2   2  11      643.24      711.92      8.51 o 
   3   2  11      545.31      538.12      7.16 o 
   4   2  11       24.54       19.90      0.97 o 
   5   2  11       27.87       28.82      1.43 o 
   6   2  11       28.90       31.36      1.21 o 
   7   2  11      104.23       88.40      2.19 o 
   8   2  11        0.62        0.00      1.22 o 
   9   2  11       83.71       89.02      3.42 o 
  10   2  11      282.95      285.49      6.80 o 
 -11   3  11       15.47       22.46      2.77 o 
 -10   3  11      538.35      525.55     10.21 o 
  -9   3  11      189.07      191.68      3.96 o 
  -8   3  11       43.78       35.56      1.66 o 
  -7   3  11      467.09      459.66      8.58 o 
  -6   3  11       15.53       14.83      1.33 o 
  -5   3  11       57.48       70.77      2.28 o 
  -4   3  11      375.71      366.36      7.94 o 
  -3   3  11      406.02      432.73      7.50 o 
  -2   3  11      284.39      310.78      5.13 o 
  -1   3  11     1184.80     1218.54     17.68 o 
   0   3  11     1416.18     1403.21     20.47 o 
   1   3  11        7.57        7.53      0.86 o 
   2   3  11      458.75      460.03      5.43 o 
   3   3  11      261.35      280.06      4.16 o 
   4   3  11      334.77      306.93      4.55 o 
   5   3  11        6.10        8.88      1.25 o 
   6   3  11      222.63      212.35      3.61 o 
   7   3  11      762.08      743.08     12.91 o 
   8   3  11       64.78       67.98      2.56 o 
   9   3  11      381.35      386.43      9.87 o 
  10   3  11       20.22       28.06      5.98 o 
 -11   4  11        2.39        4.31      2.75 o 
 -10   4  11        3.50        2.36      1.63 o 
  -9   4  11      368.59      373.36      7.73 o 
  -8   4  11       59.89       55.41      2.29 o 
  -7   4  11       70.15       63.63      2.53 o 
  -6   4  11      312.37      295.51      5.24 o 
  -5   4  11       68.18       69.10      2.11 o 
  -4   4  11        0.15        0.12      0.58 o 
  -3   4  11      223.59      256.27      4.32 o 
  -2   4  11      170.46      154.01      3.00 o 
  -1   4  11       38.06       25.45      1.27 o 
   0   4  11      967.23      987.73     13.31 o 
   1   4  11       43.13       40.83      1.16 o 
   2   4  11       32.35       31.12      1.13 o 
   3   4  11       19.72       19.03      0.94 o 
   4   4  11      246.86      242.67      3.63 o 
   5   4  11      328.24      308.77      4.71 o 
   6   4  11      168.55      166.18      4.49 o 
   7   4  11        1.21        3.52      1.19 o 
   8   4  11      608.38      567.84     10.91 o 
   9   4  11      443.66      418.96      8.86 o 
  10   4  11       34.94       38.01      2.62 o 
 -10   5  11       16.96       18.24      2.00 o 
  -9   5  11       42.88       38.98      2.32 o 
  -8   5  11      681.97      685.84     12.38 o 
  -7   5  11      169.90      179.47      4.47 o 
  -6   5  11      387.72      370.70      7.24 o 
  -5   5  11       35.48       30.33      1.71 o 
  -4   5  11      301.73      309.27      6.05 o 
  -3   5  11       28.65       34.33      1.80 o 
  -2   5  11      845.20      839.59     13.87 o 
  -1   5  11       82.97       84.76      2.79 o 
   0   5  11       50.19       38.05      1.29 o 
   1   5  11      279.29      251.26      4.92 o 
   2   5  11      278.81      241.41      4.89 o 
   3   5  11      153.59      164.76      3.00 o 
   4   5  11      538.58      547.80      8.17 o 
   5   5  11     1177.02     1225.78     20.37 o 
   6   5  11       41.19       37.51      1.87 o 
   7   5  11       87.56       97.41      3.03 o 
   8   5  11       32.78       34.32      2.29 o 
   9   5  11       45.37       34.92      2.49 o 
 -10   6  11        6.17       11.41      1.97 o 
  -9   6  11       63.76       76.34      3.16 o 
  -8   6  11       34.86       25.56      2.21 o 
  -7   6  11       19.44       22.56      1.87 o 
  -6   6  11      267.21      245.51      5.40 o 
  -5   6  11      242.89      222.72      4.93 o 
  -4   6  11      762.38      720.11     12.34 o 
  -3   6  11      351.27      319.12      6.12 o 
  -2   6  11       40.71       24.65      1.36 o 
  -1   6  11      640.97      599.02     10.24 o 
   0   6  11       12.33       12.45      0.90 o 
   1   6  11      346.36      341.62      5.86 o 
   2   6  11      166.79      152.21      3.27 o 
   3   6  11      915.77      861.30     11.22 o 
   4   6  11      263.34      266.02      5.13 o 
   5   6  11        3.89        6.06      1.19 o 
   6   6  11      450.65      468.30      7.39 o 
   7   6  11        0.95        1.05      1.18 o 
   8   6  11       10.29       12.31      1.74 o 
   9   6  11       15.74       16.20      2.37 o 
  -9   7  11        2.34        0.30      1.40 o 
  -8   7  11      303.73      336.37      9.67 o 
  -7   7  11      207.56      228.21      5.05 o 
  -6   7  11      497.08      467.99      8.12 o 
  -5   7  11      391.40      422.99     10.66 o 
  -4   7  11       71.33       75.77      2.37 o 
  -3   7  11      288.88      312.29      5.60 o 
  -2   7  11        2.20        3.33      1.02 o 
  -1   7  11      250.67      227.02      5.78 o 
   0   7  11      718.45      703.32     12.65 o 
   1   7  11        0.01        0.00      0.65 o 
   2   7  11      274.77      294.83      5.38 o 
   3   7  11       18.03       22.55      1.36 o 
   4   7  11      167.68      147.31      3.52 o 
   5   7  11      105.11      106.22      2.76 o 
   6   7  11       20.34       19.58      1.44 o 
   7   7  11      360.10      369.75      7.10 o 
   8   7  11        0.34        2.98      1.55 o 
  -8   8  11      201.29      208.75      5.34 o 
  -7   8  11       59.56       64.36      3.07 o 
  -6   8  11      168.91      182.06      4.23 o 
  -5   8  11      447.58      403.09      7.50 o 
  -4   8  11      260.27      256.33      5.02 o 
  -3   8  11      157.74      145.04      4.07 o 
  -2   8  11      548.46      570.32     10.75 o 
  -1   8  11       39.43       48.40      2.38 o 
   0   8  11      105.77      100.76      3.28 o 
   1   8  11      121.12      127.23      4.28 o 
   2   8  11       35.66       31.10      1.64 o 
   3   8  11       25.64       33.89      1.82 o 
   4   8  11      116.06      123.55      3.66 o 
   5   8  11        2.41        0.13      1.02 o 
   6   8  11        5.45        4.76      1.28 o 
   7   8  11       59.88       70.99      3.06 o 
  -7   9  11        0.02        2.35      1.55 o 
  -6   9  11       24.90       31.56      2.19 o 
  -5   9  11        0.27        0.00      1.47 o 
  -4   9  11        5.45       10.97      1.86 o 
  -3   9  11       19.46       12.52      1.87 o 
  -2   9  11      110.33      118.71      7.33 o 
  -1   9  11      119.21      108.70      3.95 o 
   0   9  11      136.99      127.89      5.59 o 
   1   9  11        2.76        0.00      1.72 o 
   2   9  11       14.26       25.89      1.94 o 
   3   9  11       82.22       87.00      3.21 o 
   4   9  11        6.97        2.70      1.53 o 
   5   9  11      115.93      101.95      3.28 o 
   6   9  11       94.54       91.91      3.36 o 
  -5  10  11       13.68       13.84      2.82 o 
  -4  10  11      231.41      244.78     10.74 o 
  -3  10  11      134.45      121.26      5.88 o 
  -2  10  11      481.48      492.89     13.73 o 
  -1  10  11      307.87      298.97      9.45 o 
   0  10  11       26.15       19.29      2.72 o 
   1  10  11      612.35      596.89     15.90 o 
   2  10  11      412.50      395.66      9.44 o 
   3  10  11      562.71      587.39     12.87 o 
   4  10  11        2.01        1.30      2.16 o 
  -2  11  11       35.40       25.24      3.13 o 
  -1  11  11       38.19       38.53      3.44 o 
   0  11  11       27.01       28.90      3.27 o 
   1  11  11        2.96        3.53      2.45 o 
 -11   0  12       95.21       88.79      6.48 o 
 -10   0  12      139.85      132.85      5.84 o 
  -9   0  12       71.15       64.99      3.42 o 
  -8   0  12     2739.12     2679.95     51.14 o 
  -7   0  12     1233.03     1183.90     23.65 o 
  -6   0  12      111.96      119.80      3.91 o 
  -5   0  12        1.86        0.70      1.10 o 
  -4   0  12     1613.80     1570.80     33.52 o 
  -3   0  12      990.76      906.77     17.90 o 
  -2   0  12      122.43       86.45      3.26 o 
  -1   0  12     5461.01     5448.62    117.21 o 
   0   0  12      499.14      522.80     12.41 o 
   1   0  12        5.61        3.96      1.11 o 
   2   0  12      143.62      131.42      3.46 o 
   3   0  12      428.30      352.07      7.49 o 
   4   0  12        1.07        0.00      0.89 o 
   5   0  12      919.45      934.25     22.01 o 
   6   0  12     1383.94     1395.47     26.23 o 
   7   0  12      673.17      643.75     16.41 o 
   8   0  12       56.28       53.73      5.96 o 
   9   0  12       11.43       13.22      2.53 o 
  10   0  12       63.70       65.37      7.18 o 
 -11   1  12       38.72       44.06      2.79 o 
 -10   1  12       16.41       18.37      2.04 o 
  -9   1  12      332.63      333.48      6.46 o 
  -8   1  12      228.39      216.07      4.35 o 
  -7   1  12        3.92        3.57      1.05 o 
  -6   1  12      101.22      100.81      2.53 o 
  -5   1  12       90.43       92.83      2.31 o 
  -4   1  12       46.61       45.48      2.47 o 
  -3   1  12      345.57      319.45      5.41 o 
  -2   1  12      827.91      838.17     13.23 o 
  -1   1  12        0.30        0.00      0.57 o 
   0   1  12      838.49      843.87     12.53 o 
   1   1  12     1503.60     1477.11     19.04 o 
   2   1  12        0.70        0.39      0.55 o 
   3   1  12      181.31      181.82      3.18 o 
   4   1  12       11.51       13.88      0.96 o 
   5   1  12       69.69       71.25      1.98 o 
   6   1  12      119.59      118.23      2.71 o 
   7   1  12       60.68       68.08      3.34 o 
   8   1  12        3.09        5.58      1.42 o 
   9   1  12       45.88       59.25      2.83 o 
  10   1  12       58.85       62.90      3.11 o 
 -11   2  12       59.95       56.73      3.66 o 
 -10   2  12      223.94      245.76      5.97 o 
  -9   2  12      249.19      246.36      5.23 o 
  -8   2  12      431.29      426.18      7.73 o 
  -7   2  12       12.58       13.41      1.28 o 
  -6   2  12      730.27      711.38     10.47 o 
  -5   2  12      264.37      283.61      5.11 o 
  -4   2  12      106.96      107.53      2.83 o 
  -3   2  12     1292.94     1238.34     19.93 o 
  -2   2  12        5.33        2.04      0.58 o 
  -1   2  12     1886.02     1953.26     27.88 o 
   0   2  12       47.81       62.83      1.74 o 
   1   2  12      121.28      103.31      2.06 o 
   2   2  12      117.72       87.22      1.80 o 
   3   2  12      175.89      165.01      3.02 o 
   4   2  12      301.37      308.40      4.61 o 
   5   2  12       11.96       13.27      0.97 o 
   6   2  12       84.11       66.20      2.09 o 
   7   2  12      933.53      928.09     11.45 o 
   8   2  12       94.22       94.20      3.08 o 
   9   2  12      357.09      384.41      8.16 o 
  10   2  12       65.13       71.90      3.85 o 
 -11   3  12        8.28        8.20      2.29 o 
 -10   3  12      283.09      285.55      6.57 o 
  -9   3  12       29.49       22.24      1.78 o 
  -8   3  12       22.14       23.78      1.73 o 
  -7   3  12       18.19       16.55      1.65 o 
  -6   3  12       10.77       10.33      1.20 o 
  -5   3  12      673.59      649.47     10.21 o 
  -4   3  12      392.11      362.12      6.08 o 
  -3   3  12        0.01        0.00      0.49 o 
  -2   3  12      127.44      108.84      3.71 o 
  -1   3  12        2.80        2.94      0.95 o 
   0   3  12       37.76       27.12      1.77 o 
   1   3  12      555.37      512.20      8.24 o 
   2   3  12      277.26      283.43      3.66 o 
   3   3  12      178.19      156.41      2.75 o 
   4   3  12        2.43        1.37      0.70 o 
   5   3  12      365.65      342.84      5.14 o 
   6   3  12      899.34      847.56     12.39 o 
   7   3  12        4.27        6.27      1.14 o 
   8   3  12      139.61      126.20      4.03 o 
   9   3  12       41.13       47.24      2.75 o 
  10   3  12        0.78        0.00      1.62 o 
 -10   4  12       91.85       79.49      3.27 o 
  -9   4  12        9.48        6.38      1.60 o 
  -8   4  12      232.87      237.69      5.07 o 
  -7   4  12        2.85        2.34      1.66 o 
  -6   4  12        4.91        1.88      1.47 o 
  -5   4  12      352.49      361.84      7.00 o 
  -4   4  12        4.97        3.67      1.05 o 
  -3   4  12      269.76      262.45      4.85 o 
  -2   4  12      183.19      177.04      4.13 o 
  -1   4  12       26.66       24.92      1.21 o 
   0   4  12       33.03       20.19      1.36 o 
   1   4  12     1717.72     1723.84     25.15 o 
   2   4  12      690.10      711.88      9.26 o 
   3   4  12      184.04      181.32      3.42 o 
   4   4  12      158.35      145.00      3.04 o 
   5   4  12       42.07       32.35      1.38 o 
   6   4  12      328.02      350.46      5.87 o 
   7   4  12        0.60        0.00      1.11 o 
   8   4  12      319.82      285.76      6.64 o 
   9   4  12        8.90        8.43      1.84 o 
 -10   5  12        2.55        2.95      1.62 o 
  -9   5  12        0.22        0.00      1.42 o 
  -8   5  12        9.72       11.95      2.23 o 
  -7   5  12      220.67      212.02      5.31 o 
  -6   5  12       57.11       57.77      2.42 o 
  -5   5  12      486.58      456.12      8.59 o 
  -4   5  12      124.90      100.71      2.90 o 
  -3   5  12      385.55      376.19      7.01 o 
  -2   5  12      419.49      393.56      7.17 o 
  -1   5  12      201.78      211.80      4.36 o 
   0   5  12      379.95      349.61      6.46 o 
   1   5  12       14.79       12.03      1.03 o 
   2   5  12      502.58      462.13      6.73 o 
   3   5  12      878.58      843.95     10.99 o 
   4   5  12        8.01        6.53      1.17 o 
   5   5  12      806.67      813.05     11.69 o 
   6   5  12      109.64      116.84      3.25 o 
   7   5  12      312.96      294.86      5.94 o 
   8   5  12       40.19       44.60      2.98 o 
   9   5  12      113.15       97.13      5.05 o 
  -9   6  12       28.45       36.64      2.40 o 
  -8   6  12      262.07      264.52      6.06 o 
  -7   6  12       92.83       78.73      2.97 o 
  -6   6  12        0.75        1.30      1.23 o 
  -5   6  12        6.00       10.14      1.38 o 
  -4   6  12      401.21      354.31      6.86 o 
  -3   6  12       22.87       38.43      1.77 o 
  -2   6  12      216.02      212.53      4.44 o 
  -1   6  12        8.04       11.94      0.97 o 
   0   6  12      523.70      537.40     10.89 o 
   1   6  12       28.05       27.60      1.33 o 
   2   6  12       20.92       16.54      1.24 o 
   3   6  12       99.79      100.59      2.48 o 
   4   6  12      199.05      215.77      4.69 o 
   5   6  12      701.39      697.26     14.46 o 
   6   6  12       11.22       12.68      1.45 o 
   7   6  12       31.27       28.68      1.86 o 
   8   6  12       14.86       12.12      3.40 o 
  -9   7  12      247.09      285.82      6.66 o 
  -8   7  12      100.55      113.96      4.21 o 
  -7   7  12        6.03        3.26      1.29 o 
  -6   7  12      350.49      373.42      8.87 o 
  -5   7  12        3.75        6.34      1.43 o 
  -4   7  12       98.39      119.01      3.14 o 
  -3   7  12       28.68       28.41      1.94 o 
  -2   7  12        1.11        2.12      0.75 o 
  -1   7  12        8.10       14.06      1.52 o 
   0   7  12       91.94       91.20      2.32 o 
   1   7  12      385.58      382.72      6.58 o 
   2   7  12        0.88        0.00      0.84 o 
   3   7  12        1.64        1.09      0.95 o 
   4   7  12      113.55      113.61      4.78 o 
   5   7  12      284.53      294.62      7.11 o 
   6   7  12      171.91      177.40      4.12 o 
   7   7  12        1.76        4.98      1.59 o 
  -8   8  12       16.69       13.80      1.70 o 
  -7   8  12       41.76       53.32      2.64 o 
  -6   8  12      285.86      315.33      6.69 o 
  -5   8  12        0.02        0.87      1.23 o 
  -4   8  12        0.63        2.47      1.18 o 
  -3   8  12      182.75      155.35      4.87 o 
  -2   8  12      297.03      248.18      6.47 o 
  -1   8  12      157.16      181.53      5.25 o 
   0   8  12      110.09      125.76      4.20 o 
   1   8  12      216.00      198.10      5.60 o 
   2   8  12        3.78        2.69      2.24 o 
   3   8  12        3.14        1.86      1.22 o 
   4   8  12      122.86      135.95      4.60 o 
   5   8  12       14.35        8.28      1.99 o 
   6   8  12       77.48       74.96      2.68 o 
  -6   9  12      105.36      106.81      4.39 o 
  -5   9  12      257.97      256.04      7.02 o 
  -4   9  12      516.57      519.55     13.97 o 
  -3   9  12       97.78       97.68      4.66 o 
  -2   9  12      463.68      450.40     32.48 o 
  -1   9  12       90.15       85.19      4.37 o 
   0   9  12       90.63      102.08      4.71 o 
   1   9  12       74.47       78.82      3.48 o 
   2   9  12        3.01        3.26      1.41 o 
   3   9  12       34.58       30.65      2.11 o 
   4   9  12        1.08        0.00      1.76 o 
   5   9  12       25.15       25.98      1.90 o 
  -5  10  12       20.07       18.35      2.90 o 
  -4  10  12      137.14      144.20      7.90 o 
  -3  10  12       61.42       65.90      4.25 o 
  -2  10  12        4.24        4.54      1.81 o 
  -1  10  12       67.84       80.33      3.71 o 
   0  10  12       70.98       67.60      4.22 o 
   1  10  12       48.74       58.57      4.06 o 
   2  10  12       20.68       20.54      5.00 o 
   3  10  12       44.97       49.25      3.16 o 
 -11   1  13      165.76      167.16      5.50 o 
 -10   1  13      497.90      464.78      9.34 o 
  -9   1  13      403.62      403.62      7.47 o 
  -8   1  13      764.71      770.92     12.86 o 
  -7   1  13      613.21      590.99      9.09 o 
  -6   1  13      198.60      201.20      3.90 o 
  -5   1  13       94.57       89.74      2.32 o 
  -4   1  13      122.49      107.82      2.62 o 
  -3   1  13      783.48      748.79     11.40 o 
  -2   1  13      535.01      527.64      8.77 o 
  -1   1  13     1550.98     1425.36     18.87 o 
   0   1  13     1506.00     1472.57     19.38 o 
   1   1  13      551.84      593.11      8.93 o 
   2   1  13     2307.48     2381.66     30.55 o 
   3   1  13        0.37        0.00      0.62 o 
   4   1  13      795.06      710.72      9.97 o 
   5   1  13      241.92      222.15      3.96 o 
   6   1  13      604.38      589.57      8.67 o 
   7   1  13        5.90        7.71      1.20 o 
   8   1  13      178.07      185.25      4.84 o 
   9   1  13      153.80      151.08      4.55 o 
  10   1  13       28.62       30.08      2.40 o 
 -11   2  13       11.05        9.53      2.41 o 
 -10   2  13       70.66       70.88      4.03 o 
  -9   2  13        0.12        2.08      1.39 o 
  -8   2  13      383.26      394.10      7.17 o 
  -7   2  13     1564.43     1545.25     21.42 o 
  -6   2  13       67.14       67.18      2.14 o 
  -5   2  13      158.75      138.02      3.13 o 
  -4   2  13      373.03      367.52      6.25 o 
  -3   2  13      121.17      127.78      2.48 o 
  -2   2  13      161.70      139.82      3.72 o 
  -1   2  13      438.15      409.60      5.96 o 
   0   2  13      517.37      537.89      8.42 o 
   1   2  13      180.69      173.59      3.39 o 
   2   2  13      266.98      278.16      4.13 o 
   3   2  13      164.54      164.41      2.68 o 
   4   2  13        9.96       11.31      0.87 o 
   5   2  13      385.55      357.61      5.35 o 
   6   2  13       57.78       57.53      1.82 o 
   7   2  13      182.64      186.60      4.76 o 
   8   2  13        2.89        3.85      1.38 o 
   9   2  13       51.69       44.64      3.74 o 
 -10   3  13      253.75      274.38      6.51 o 
  -9   3  13       39.26       37.14      2.10 o 
  -8   3  13      224.57      215.26      5.42 o 
  -7   3  13      138.93      118.55      3.81 o 
  -6   3  13      194.64      193.05      4.05 o 
  -5   3  13        7.89        5.74      0.95 o 
  -4   3  13        0.23        2.31      0.80 o 
  -3   3  13      258.63      246.21      4.15 o 
  -2   3  13      709.23      716.26     10.90 o 
  -1   3  13     1163.22     1152.26     16.89 o 
   0   3  13      339.33      326.47      5.47 o 
   1   3  13      218.45      222.27      3.76 o 
   2   3  13      304.94      335.47      4.26 o 
   3   3  13       49.75       60.41      1.54 o 
   4   3  13      198.39      192.84      3.32 o 
   5   3  13      100.50      109.27      2.42 o 
   6   3  13      342.69      346.15      5.42 o 
   7   3  13       42.46       38.00      1.93 o 
   8   3  13        6.31        7.83      1.65 o 
   9   3  13      116.86      129.81      4.38 o 
 -10   4  13        1.65        0.86      1.60 o 
  -9   4  13       14.99       14.02      1.85 o 
  -8   4  13        5.59        2.71      1.36 o 
  -7   4  13      139.56      148.05      4.17 o 
  -6   4  13      337.78      355.87      7.48 o 
  -5   4  13      319.48      282.44      5.83 o 
  -4   4  13      787.64      722.22     11.42 o 
  -3   4  13      153.71      148.79      3.31 o 
  -2   4  13      210.50      196.72      3.92 o 
  -1   4  13      398.53      392.83      6.65 o 
   0   4  13       34.58       48.79      1.74 o 
   1   4  13      441.71      471.06      7.78 o 
   2   4  13     1590.90     1557.13     19.29 o 
   3   4  13      199.50      182.82      3.17 o 
   4   4  13      130.10      128.86      3.23 o 
   5   4  13        3.23        2.65      0.89 o 
   6   4  13        0.08        1.98      1.02 o 
   7   4  13       50.15       53.69      3.16 o 
   8   4  13       80.06       86.71      3.49 o 
   9   4  13      312.80      324.76      7.53 o 
 -10   5  13      130.41      146.97      4.53 o 
  -9   5  13      124.20      127.88      4.07 o 
  -8   5  13       50.81       49.18      2.52 o 
  -7   5  13        0.09        0.41      1.25 o 
  -6   5  13      190.27      206.76      4.87 o 
  -5   5  13      306.19      300.10      6.14 o 
  -4   5  13       25.71       18.61      1.61 o 
  -3   5  13       14.00       28.69      1.54 o 
  -2   5  13        8.46        5.86      0.95 o 
  -1   5  13       35.13       43.02      2.02 o 
   0   5  13       67.49       64.86      3.16 o 
   1   5  13      119.66      116.91      2.98 o 
   2   5  13        0.10        0.00      0.80 o 
   3   5  13       75.77       70.98      1.92 o 
   4   5  13       35.56       40.88      1.67 o 
   5   5  13       94.99       93.52      2.57 o 
   6   5  13      491.54      497.77      8.69 o 
   7   5  13      193.49      190.38      5.04 o 
   8   5  13      392.16      409.07      8.68 o 
  -9   6  13      166.64      174.04      4.85 o 
  -8   6  13       12.54       10.32      1.73 o 
  -7   6  13      220.80      240.23      5.60 o 
  -6   6  13      148.01      137.98      3.88 o 
  -5   6  13      193.26      174.71      4.26 o 
  -4   6  13      103.90      112.76      3.14 o 
  -3   6  13       44.76       42.59      1.84 o 
  -2   6  13       55.57       53.37      1.95 o 
  -1   6  13       39.39       52.87      2.65 o 
   0   6  13      224.35      195.81      4.22 o 
   1   6  13      113.20      107.28      2.65 o 
   2   6  13        2.60        0.49      0.78 o 
   3   6  13      232.72      219.61      4.09 o 
   4   6  13      520.68      528.04      8.15 o 
   5   6  13      238.93      221.39      5.48 o 
   6   6  13       22.82       28.05      1.86 o 
   7   6  13      179.63      194.04      5.14 o 
   8   6  13        9.49       14.33      2.27 o 
  -8   7  13      237.34      260.58      6.19 o 
  -7   7  13       11.67        9.56      1.65 o 
  -6   7  13      520.26      511.27      9.65 o 
  -5   7  13      414.77      399.36      8.05 o 
  -4   7  13        5.18        7.89      1.19 o 
  -3   7  13      396.01      405.56      7.57 o 
  -2   7  13       19.20       20.48      1.66 o 
  -1   7  13      638.12      629.63     11.34 o 
   0   7  13      899.50      892.68     13.72 o 
   1   7  13       55.59       73.32      2.17 o 
   2   7  13        0.05        0.00      0.82 o 
   3   7  13        0.02        0.00      0.89 o 
   4   7  13      120.95      122.01      3.97 o 
   5   7  13       82.43       78.88      3.01 o 
   6   7  13        2.10        0.00      1.25 o 
   7   7  13       13.91       19.59      2.03 o 
  -7   8  13      219.17      254.59      5.99 o 
  -6   8  13      245.89      250.42      5.76 o 
  -5   8  13      243.99      245.32      6.69 o 
  -4   8  13       16.23       16.23      2.15 o 
  -3   8  13      261.74      272.07      7.04 o 
  -2   8  13       90.43      101.00      3.92 o 
  -1   8  13       12.86       12.02      1.85 o 
   0   8  13      412.87      382.70      8.97 o 
   1   8  13      221.83      211.24      6.74 o 
   2   8  13      113.17      115.33      4.17 o 
   3   8  13      630.49      654.94     11.64 o 
   4   8  13        0.35        1.52      1.21 o 
   5   8  13        3.95        4.43      1.63 o 
   6   8  13        3.24        6.44      1.60 o 
  -6   9  13       33.53       47.53      3.58 o 
  -5   9  13        1.41        0.00      1.70 o 
  -4   9  13       35.77       40.47      2.76 o 
  -3   9  13      241.96      260.10      7.01 o 
  -2   9  13        0.00        1.19      1.57 o 
  -1   9  13       10.16       11.46      2.18 o 
   0   9  13        8.04        8.99      2.67 o 
   1   9  13        4.70        5.77      2.05 o 
   2   9  13        0.58        1.97      1.35 o 
   3   9  13       16.52       23.08      2.00 o 
   4   9  13       22.86       22.16      2.38 o 
   5   9  13        6.04        3.58      1.81 o 
  -4  10  13       13.14       13.30      3.74 o 
  -3  10  13        0.22        0.00      1.90 o 
  -2  10  13      116.46      135.66      4.85 o 
  -1  10  13       38.20       39.91      2.79 o 
   0  10  13      508.67      526.81     23.50 o 
   1  10  13      108.29      110.43      4.46 o 
   2  10  13       19.66       19.70      2.45 o 
 -11   0  14      448.16      509.09     14.52 o 
 -10   0  14       44.67       64.60     15.52 o 
  -9   0  14      112.35      111.42      4.60 o 
  -8   0  14      101.50      109.52      4.23 o 
  -7   0  14      985.67      979.99     20.81 o 
  -6   0  14       54.46       51.52      2.67 o 
  -5   0  14      211.84      224.25      5.85 o 
  -4   0  14      681.44      626.46     14.70 o 
  -3   0  14      545.03      465.99     10.24 o 
  -2   0  14       48.47       33.29      2.07 o 
  -1   0  14     1669.74     1617.71     35.94 o 
   0   0  14      801.12      740.28     30.25 o 
   1   0  14       86.22       87.60      3.33 o 
   2   0  14       94.33       88.41      2.86 o 
   3   0  14      427.94      404.09      8.60 o 
   4   0  14      376.32      339.36      7.64 o 
   5   0  14       84.29       78.60      3.11 o 
   6   0  14      169.04      140.95     10.23 o 
   7   0  14      354.00      346.92      8.44 o 
   8   0  14      221.08      240.91      8.21 o 
   9   0  14        0.33        0.57      2.07 o 
 -10   1  14       75.02       77.55      3.29 o 
  -9   1  14       18.14       16.49      1.58 o 
  -8   1  14      359.52      360.65      6.32 o 
  -7   1  14       76.54       73.01      2.37 o 
  -6   1  14      602.97      610.46      9.28 o 
  -5   1  14       17.35       13.05      1.23 o 
  -4   1  14       50.24       49.21      1.76 o 
  -3   1  14      221.49      232.54      4.33 o 
  -2   1  14      102.97       87.07      2.27 o 
  -1   1  14       54.11       49.62      1.72 o 
   0   1  14      294.23      308.42      4.80 o 
   1   1  14        1.36        1.22      0.74 o 
   2   1  14      181.22      196.79      3.40 o 
   3   1  14      128.81      133.79      2.69 o 
   4   1  14        0.10        0.16      0.79 o 
   5   1  14      587.98      543.07      7.45 o 
   6   1  14      399.14      344.47      5.35 o 
   7   1  14       17.57       17.50      1.45 o 
   8   1  14        0.20        0.21      1.26 o 
   9   1  14       36.20       44.97      2.94 o 
 -10   2  14       78.21       81.26      4.04 o 
  -9   2  14      183.07      187.98      5.74 o 
  -8   2  14      463.60      484.75      8.51 o 
  -7   2  14      267.36      274.96      5.05 o 
  -6   2  14      565.39      554.77      8.53 o 
  -5   2  14       78.05       73.06      2.25 o 
  -4   2  14      342.07      332.17      5.82 o 
  -3   2  14     1927.17     1931.73     25.32 o 
  -2   2  14      302.15      280.44      4.98 o 
  -1   2  14     2469.07     2389.45     30.97 o 
   0   2  14      639.25      621.14      9.66 o 
   1   2  14     2871.25     2833.32     40.33 o 
   2   2  14       50.21       52.80      1.52 o 
   3   2  14      216.27      207.56      3.22 o 
   4   2  14      468.37      474.92      6.25 o 
   5   2  14      166.15      157.18      2.82 o 
   6   2  14      116.11      110.76      2.55 o 
   7   2  14        4.43        3.72      1.27 o 
   8   2  14      308.84      302.77     13.06 o 
   9   2  14       75.60       76.61      3.37 o 
 -10   3  14      139.12      140.02      5.41 o 
  -9   3  14      104.71      116.98      3.53 o 
  -8   3  14       19.38       17.14      1.90 o 
  -7   3  14        0.02        0.00      2.33 o 
  -6   3  14        0.52        0.00      1.15 o 
  -5   3  14     1111.82     1035.90     17.84 o 
  -4   3  14      365.72      345.92      5.97 o 
  -3   3  14      139.04      131.28      2.51 o 
  -2   3  14      274.16      275.12      4.31 o 
  -1   3  14      207.31      209.33      3.91 o 
   0   3  14      229.15      213.38      3.95 o 
   1   3  14        6.61        9.93      1.37 o 
   2   3  14      220.16      198.82      3.36 o 
   3   3  14      401.72      390.07      5.24 o 
   4   3  14       15.82       12.38      1.00 o 
   5   3  14      131.38      120.86      3.73 o 
   6   3  14      146.79      151.23      3.12 o 
   7   3  14       82.00       89.96      3.34 o 
   8   3  14      234.85      228.12      5.82 o 
   9   3  14       57.68       61.84      3.15 o 
 -10   4  14      128.96      125.64      4.20 o 
  -9   4  14       50.83       53.64      2.77 o 
  -8   4  14      378.17      378.82      7.21 o 
  -7   4  14      268.05      258.75      5.82 o 
  -6   4  14       53.55       54.08      2.39 o 
  -5   4  14      117.25      127.32      4.00 o 
  -4   4  14      197.06      178.91      3.89 o 
  -3   4  14       30.01       41.30      2.15 o 
  -2   4  14      297.46      291.20      5.33 o 
  -1   4  14      108.21       97.54      2.51 o 
   0   4  14      122.59      127.10      2.96 o 
   1   4  14        1.53        0.99      0.84 o 
   2   4  14       32.05       30.60      1.19 o 
   3   4  14       49.09       53.77      1.61 o 
   4   4  14      162.65      168.34      3.45 o 
   5   4  14        6.71        8.68      1.19 o 
   6   4  14      217.35      225.56      4.39 o 
   7   4  14        1.71        2.60      1.42 o 
   8   4  14      177.15      194.89      5.32 o 
  -9   5  14       37.61       42.99      2.63 o 
  -8   5  14       71.51       65.11      2.85 o 
  -7   5  14      164.09      155.22      4.26 o 
  -6   5  14      323.00      308.03      6.49 o 
  -5   5  14      760.94      787.81     13.64 o 
  -4   5  14        2.32        3.19      1.09 o 
  -3   5  14        3.55        7.17      1.09 o 
  -2   5  14        2.56        3.20      0.92 o 
  -1   5  14      108.57      110.09      2.92 o 
   0   5  14      245.77      244.24      4.65 o 
   1   5  14        1.30        3.49      0.85 o 
   2   5  14       29.41       27.49      1.33 o 
   3   5  14        2.25        0.18      0.94 o 
   4   5  14       15.13       13.69      1.22 o 
   5   5  14      108.25      117.29      2.95 o 
   6   5  14       32.20       37.23      2.05 o 
   7   5  14      111.82      111.27      3.80 o 
   8   5  14       54.65       57.63      3.24 o 
  -9   6  14        8.86        4.81      1.76 o 
  -8   6  14       43.04       46.65      2.57 o 
  -7   6  14      154.44      156.15      4.39 o 
  -6   6  14        2.85        5.96      1.44 o 
  -5   6  14      187.31      164.79      4.17 o 
  -4   6  14       14.01       13.54      1.38 o 
  -3   6  14      145.16      122.22      3.22 o 
  -2   6  14        1.33        3.98      0.98 o 
  -1   6  14       21.90       14.71      1.17 o 
   0   6  14        1.51        3.56      0.90 o 
   1   6  14       23.88       23.44      2.16 o 
   2   6  14       11.30       12.04      1.33 o 
   3   6  14      135.97      141.22      3.13 o 
   4   6  14       91.01       99.80      2.94 o 
   5   6  14       13.42       17.33      1.80 o 
   6   6  14      628.36      618.42     11.64 o 
   7   6  14       40.19       36.97      2.52 o 
  -8   7  14       15.20       20.06      2.12 o 
  -7   7  14       13.72       18.04      2.95 o 
  -6   7  14        0.31        1.70      1.37 o 
  -5   7  14      100.77      103.94      3.27 o 
  -4   7  14       80.37       81.60      2.75 o 
  -3   7  14       14.35       11.86      1.21 o 
  -2   7  14       99.53       83.57      2.51 o 
  -1   7  14       88.11      107.72      3.80 o 
   0   7  14       38.66       48.99      2.81 o 
   1   7  14      111.08      119.92      4.38 o 
   2   7  14      123.85      113.32      2.91 o 
   3   7  14      101.26      112.38      3.04 o 
   4   7  14      389.33      428.43      9.53 o 
   5   7  14      152.19      174.87      4.60 o 
   6   7  14        1.35        0.46      1.39 o 
  -7   8  14        9.10        8.90      1.86 o 
  -6   8  14       87.40       85.47      3.23 o 
  -5   8  14      128.15      129.69      4.19 o 
  -4   8  14      136.19      125.62      6.06 o 
  -3   8  14       10.50       15.13      2.00 o 
  -2   8  14        1.61        0.00      1.45 o 
  -1   8  14       49.27       68.12      3.76 o 
   0   8  14        3.55        6.15      1.78 o 
   1   8  14       62.49       65.02      3.98 o 
   2   8  14        5.91        9.56      1.62 o 
   3   8  14       24.85       22.72      2.24 o 
   4   8  14      162.45      179.39      5.52 o 
   5   8  14      240.39      269.09      6.05 o 
  -5   9  14       74.82       84.41      3.97 o 
  -4   9  14        2.47        6.55      1.96 o 
  -3   9  14      455.92      446.67     10.50 o 
  -2   9  14      390.07      387.43     12.50 o 
  -1   9  14       28.92       23.13      2.31 o 
   0   9  14      182.06      200.88      7.15 o 
   1   9  14       46.53       52.29      3.70 o 
   2   9  14      169.43      166.86      5.93 o 
   3   9  14      112.29      130.13      4.13 o 
   4   9  14       28.54       37.55      2.83 o 
  -2  10  14        9.11        8.14      2.75 o 
  -1  10  14        4.88        4.60      1.83 o 
   0  10  14        0.23        1.72      1.75 o 
   1  10  14       12.53       10.57      2.62 o 
 -10   1  15       46.28       49.08      3.31 o 
  -9   1  15      297.13      309.25      5.83 o 
  -8   1  15      985.97     1007.08     14.76 o 
  -7   1  15      348.88      342.79      6.74 o 
  -6   1  15      386.08      375.19      6.27 o 
  -5   1  15       96.24       94.04      2.46 o 
  -4   1  15       63.78       57.29      1.90 o 
  -3   1  15       94.11       85.05      2.34 o 
  -2   1  15     1037.91     1029.03     15.42 o 
  -1   1  15      640.08      653.35     10.18 o 
   0   1  15      716.04      663.73      9.36 o 
   1   1  15      729.87      699.23      9.89 o 
   2   1  15     1637.91     1624.74     20.08 o 
   3   1  15        4.89        3.42      0.81 o 
   4   1  15      354.40      342.05      5.48 o 
   5   1  15        0.24        0.77      0.80 o 
   6   1  15      735.09      736.45      9.57 o 
   7   1  15        9.91       11.38      1.34 o 
   8   1  15       93.90       91.34      3.14 o 
   9   1  15       23.55       31.11      2.84 o 
 -10   2  15       23.96       24.24      2.80 o 
  -9   2  15      200.05      206.64      7.70 o 
  -8   2  15      138.50      139.89      3.94 o 
  -7   2  15      477.35      469.79      8.62 o 
  -6   2  15        1.67        1.52      0.96 o 
  -5   2  15      172.66      156.60      3.47 o 
  -4   2  15      453.17      432.36      7.25 o 
  -3   2  15       11.02       12.59      1.08 o 
  -2   2  15        9.32        4.37      0.88 o 
  -1   2  15       12.87       16.96      1.88 o 
   0   2  15      225.59      213.23      4.10 o 
   1   2  15      834.08      897.92     12.39 o 
   2   2  15      924.24      856.82     11.91 o 
   3   2  15      297.51      273.46      3.99 o 
   4   2  15       36.25       41.78      1.39 o 
   5   2  15       19.47       19.47      1.13 o 
   6   2  15        6.47        4.03      1.00 o 
   7   2  15      383.99      343.77      7.40 o 
   8   2  15       32.34       33.43      2.34 o 
 -10   3  15       55.91       58.40      3.13 o 
  -9   3  15      137.57      148.25      4.12 o 
  -8   3  15       50.78       57.50      2.80 o 
  -7   3  15       16.75       16.20      2.30 o 
  -6   3  15        5.17        6.63      1.40 o 
  -5   3  15       13.23       10.90      1.47 o 
  -4   3  15     1601.90     1578.08     30.79 o 
  -3   3  15        0.82        0.00      2.19 o 
  -2   3  15       20.71       19.86      1.41 o 
  -1   3  15      179.35      164.64      3.93 o 
   0   3  15       67.02       64.97      2.34 o 
   1   3  15       89.01       80.28      3.38 o 
   2   3  15      251.86      249.60      3.98 o 
   3   3  15      229.93      237.98      3.90 o 
   4   3  15        9.08        7.55      1.01 o 
   5   3  15        1.69        0.00      0.83 o 
   6   3  15      199.44      217.52      3.99 o 
   7   3  15      137.17      133.05      4.82 o 
   8   3  15       42.22       53.69      2.87 o 
  -9   4  15        0.20        0.00      1.55 o 
  -8   4  15        4.54        4.67      1.49 o 
  -7   4  15      138.18      142.86      4.09 o 
  -6   4  15      166.70      154.66      4.69 o 
  -5   4  15      288.04      273.16      6.55 o 
  -4   4  15       46.22       47.23      1.93 o 
  -3   4  15      184.27      163.06      3.64 o 
  -2   4  15      313.51      302.53      6.19 o 
  -1   4  15      111.18      121.89      2.96 o 
   0   4  15        6.19        7.08      0.98 o 
   1   4  15       39.49       42.32      1.72 o 
   2   4  15       60.72       59.07      1.89 o 
   3   4  15        3.79        4.07      0.95 o 
   4   4  15      177.45      171.57      3.21 o 
   5   4  15       76.57       66.93      2.08 o 
   6   4  15       53.38       57.01      2.14 o 
   7   4  15       12.65       14.59      1.86 o 
   8   4  15       36.21       30.14      2.40 o 
  -9   5  15      261.57      266.63      6.41 o 
  -8   5  15       17.16       22.02      2.10 o 
  -7   5  15      256.20      259.71      5.96 o 
  -6   5  15       47.51       52.71      2.44 o 
  -5   5  15       55.98       42.25      2.11 o 
  -4   5  15        5.02        2.15      1.11 o 
  -3   5  15      359.38      333.57      6.58 o 
  -2   5  15       17.18       21.51      2.02 o 
  -1   5  15       20.54       20.51      1.47 o 
   0   5  15       23.71       21.12      1.32 o 
   1   5  15      110.83      134.04      3.18 o 
   2   5  15       23.60       25.10      1.33 o 
   3   5  15      158.54      161.19      3.70 o 
   4   5  15      148.12      142.83      3.26 o 
   5   5  15      314.80      322.43      5.69 o 
   6   5  15      187.40      205.03      4.26 o 
   7   5  15        1.00        1.21      1.48 o 
  -8   6  15       13.48       20.99      2.12 o 
  -7   6  15      480.20      518.50     10.00 o 
  -6   6  15       94.81       78.76      3.06 o 
  -5   6  15       36.90       28.99      1.95 o 
  -4   6  15        4.22        7.21      1.25 o 
  -3   6  15       55.54       72.63      2.52 o 
  -2   6  15        1.14        2.74      1.13 o 
  -1   6  15        0.64        0.00      0.93 o 
   0   6  15       20.93       30.02      1.63 o 
   1   6  15        0.04        1.47      1.46 o 
   2   6  15      258.74      262.08      4.69 o 
   3   6  15      127.15      124.81      3.54 o 
   4   6  15      132.11      123.71      3.64 o 
   5   6  15      139.28      139.47      3.64 o 
   6   6  15      209.73      229.49      5.71 o 
   7   6  15       84.98      105.35      5.66 o 
  -7   7  15       45.25       47.72      2.58 o 
  -6   7  15        1.18        0.02      1.36 o 
  -5   7  15      231.51      233.45      5.34 o 
  -4   7  15       51.89       45.82      2.43 o 
  -3   7  15       94.15       96.75      2.89 o 
  -2   7  15       18.57       20.33      1.43 o 
  -1   7  15     1001.10     1003.99     16.81 o 
   0   7  15       41.00       43.55      1.91 o 
   1   7  15      105.17      114.02      3.19 o 
   2   7  15       73.09       63.22      2.23 o 
   3   7  15      144.46      140.93      3.51 o 
   4   7  15      133.33      139.97      4.59 o 
   5   7  15      112.50      118.40      4.24 o 
   6   7  15       44.70       41.53      2.48 o 
  -6   8  15        6.71        4.58      1.55 o 
  -5   8  15       41.70       41.50      4.27 o 
  -4   8  15       12.73       14.65      3.29 o 
  -3   8  15      327.80      341.62      8.56 o 
  -2   8  15       32.52       28.14      2.46 o 
  -1   8  15      197.14      211.96      6.22 o 
   0   8  15      833.26      854.41     17.57 o 
   1   8  15        0.13        0.00      1.60 o 
   2   8  15      191.26      206.88      5.31 o 
   3   8  15       49.62       44.63      3.16 o 
   4   8  15      207.02      207.17      5.81 o 
  -4   9  15        3.87        4.75      1.97 o 
  -3   9  15      132.95      138.00      5.10 o 
  -2   9  15        2.50        4.09      1.89 o 
  -1   9  15        0.85        0.00      2.28 o 
   0   9  15        8.90       12.10      2.05 o 
   1   9  15        4.40        5.77      2.21 o 
   2   9  15       34.20       34.58      2.76 o 
   3   9  15       31.22       26.48      3.18 o 
 -10   0  16       40.36       42.19      3.16 o 
  -9   0  16      146.27      154.49      5.44 o 
  -8   0  16        1.48        0.60      1.65 o 
  -7   0  16      958.23      993.53     20.53 o 
  -6   0  16       33.98       34.04      2.32 o 
  -5   0  16        6.85        7.19      1.51 o 
  -4   0  16       86.47       88.15      3.32 o 
  -3   0  16      212.29      231.44      5.96 o 
  -2   0  16     1528.24     1448.70     28.15 o 
  -1   0  16      816.48      749.56     17.71 o 
   0   0  16      494.91      490.75      9.97 o 
   1   0  16      955.76      914.18     21.32 o 
   2   0  16      115.79      121.49      4.48 o 
   3   0  16      154.97      144.48      4.11 o 
   4   0  16      100.64      106.71      3.61 o 
   5   0  16      533.86      513.58     11.07 o 
   6   0  16       42.25       36.06      2.28 o 
   7   0  16      165.87      165.40      5.27 o 
   8   0  16      181.99      179.31      5.73 o 
 -10   1  16        2.61        4.68      4.40 o 
  -9   1  16       49.02       43.09      2.46 o 
  -8   1  16       22.92       29.41      1.83 o 
  -7   1  16        9.63        8.51      1.26 o 
  -6   1  16      165.59      164.52      3.58 o 
  -5   1  16      199.37      197.27      3.89 o 
  -4   1  16       10.64       10.50      1.09 o 
  -3   1  16       16.79       15.88      1.23 o 
  -2   1  16      167.52      165.99      3.51 o 
  -1   1  16      100.99       91.79      2.47 o 
   0   1  16      199.77      205.11      3.65 o 
   1   1  16       45.56       43.55      1.59 o 
   2   1  16       34.09       33.39      1.75 o 
   3   1  16        0.00        0.27      0.72 o 
   4   1  16      151.14      141.45      2.86 o 
   5   1  16        8.61        5.47      0.96 o 
   6   1  16       10.34       15.05      1.17 o 
   7   1  16       29.35       24.69      1.81 o 
   8   1  16        1.85        2.15      1.39 o 
 -10   2  16        0.00        0.00      2.37 o 
  -9   2  16      944.96      955.64     17.47 o 
  -8   2  16      110.26      118.44      3.72 o 
  -7   2  16       24.84       25.43      1.94 o 
  -6   2  16      101.27      118.56      4.63 o 
  -5   2  16       19.39       16.85      1.56 o 
  -4   2  16       63.45       60.32      2.05 o 
  -3   2  16       35.89       33.32      1.50 o 
  -2   2  16      669.32      634.48     10.03 o 
  -1   2  16      456.09      453.54      6.74 o 
   0   2  16      133.50      128.30      2.98 o 
   1   2  16      459.77      423.23      6.50 o 
   2   2  16      280.42      288.70      6.30 o 
   3   2  16      139.69      139.59      2.55 o 
   4   2  16      208.50      199.27      3.58 o 
   5   2  16       59.26       62.90      1.98 o 
   6   2  16        7.73       10.93      1.18 o 
   7   2  16       66.58       70.66      2.74 o 
   8   2  16       50.89       67.33      3.18 o 
  -9   3  16        0.49        0.55      1.53 o 
  -8   3  16      275.30      273.19      6.58 o 
  -7   3  16       55.78       57.94      2.49 o 
  -6   3  16        0.53        0.65      1.25 o 
  -5   3  16       43.23       41.84      2.19 o 
  -4   3  16        9.80        6.00      1.27 o 
  -3   3  16      101.93       82.47      2.87 o 
  -2   3  16      240.70      222.24      4.96 o 
  -1   3  16        0.43        0.00      0.95 o 
   0   3  16       34.22       28.29      1.84 o 
   1   3  16      661.90      615.85      9.10 o 
   2   3  16       25.05       18.51      1.23 o 
   3   3  16       50.98       53.37      1.68 o 
   4   3  16       15.06       15.94      1.12 o 
   5   3  16      127.85      126.19      2.80 o 
   6   3  16        0.91        0.45      1.04 o 
   7   3  16       67.61       60.26      2.87 o 
   8   3  16      179.47      190.90      5.36 o 
  -9   4  16      173.53      194.71      5.32 o 
  -8   4  16      198.09      205.14      4.91 o 
  -7   4  16      149.45      152.99      4.31 o 
  -6   4  16      173.67      176.82      5.77 o 
  -5   4  16       46.55       53.01      2.17 o 
  -4   4  16       18.93       24.25      1.57 o 
  -3   4  16      121.94      113.16      3.24 o 
  -2   4  16      153.49      161.99      4.00 o 
  -1   4  16      131.19      136.20      3.25 o 
   0   4  16      448.61      419.42      7.25 o 
   1   4  16       21.88       24.57      1.81 o 
   2   4  16       10.66        8.13      1.00 o 
   3   4  16       24.35       33.55      1.70 o 
   4   4  16      176.07      184.07      3.79 o 
   5   4  16      237.73      239.05      4.63 o 
   6   4  16      322.22      329.78      5.87 o 
   7   4  16       87.36      103.78      3.75 o 
  -8   5  16      302.60      305.23      6.89 o 
  -7   5  16       80.32       83.19      3.27 o 
  -6   5  16       16.27       15.94      1.72 o 
  -5   5  16      322.42      321.19      6.66 o 
  -4   5  16       38.26       35.79      1.91 o 
  -3   5  16      221.88      212.77      4.79 o 
  -2   5  16        0.00        1.24      0.93 o 
  -1   5  16        2.85        0.23      0.88 o 
   0   5  16      482.74      483.46      8.23 o 
   1   5  16       13.76       13.49      1.24 o 
   2   5  16       40.58       34.99      1.56 o 
   3   5  16       11.49       16.00      1.81 o 
   4   5  16      161.38      171.40      4.18 o 
   5   5  16       12.25       17.56      1.62 o 
   6   5  16        5.92        6.49      1.45 o 
   7   5  16      125.86      128.66      4.27 o 
  -8   6  16       28.45       35.34      2.91 o 
  -7   6  16      118.22      123.18      4.02 o 
  -6   6  16       21.30       18.25      1.86 o 
  -5   6  16      219.07      198.36      4.82 o 
  -4   6  16      118.81      121.83      3.46 o 
  -3   6  16       32.77       30.06      1.73 o 
  -2   6  16      164.76      152.87      3.84 o 
  -1   6  16      174.79      153.74      4.55 o 
   0   6  16      915.94      876.02     14.93 o 
   1   6  16        2.79        2.37      1.05 o 
   2   6  16      126.72      123.09      3.16 o 
   3   6  16      248.59      255.48      5.69 o 
   4   6  16        0.25        0.35      1.39 o 
   5   6  16       13.53       10.28      1.49 o 
   6   6  16       41.90       45.31      2.56 o 
  -7   7  16        3.92        4.85      1.64 o 
  -6   7  16      181.85      201.75      5.07 o 
  -5   7  16       45.23       46.75      2.38 o 
  -4   7  16       11.41       10.10      1.48 o 
  -3   7  16      200.99      194.74      4.54 o 
  -2   7  16        1.30        0.00      1.77 o 
  -1   7  16      310.58      324.21      8.12 o 
   0   7  16        6.14        5.61      1.70 o 
   1   7  16       84.35       79.16      2.68 o 
   2   7  16      255.69      255.35      5.28 o 
   3   7  16        0.00        0.96      1.25 o 
   4   7  16      244.65      264.68      6.01 o 
   5   7  16      303.32      292.01      7.50 o 
  -5   8  16        1.78        0.00      1.75 o 
  -4   8  16      321.14      360.33      9.03 o 
  -3   8  16       27.19       34.26      2.78 o 
  -2   8  16       70.24       68.96      3.51 o 
  -1   8  16        7.30       10.39      2.01 o 
   0   8  16        5.43       12.35      2.08 o 
   1   8  16        0.40        0.00      1.51 o 
   2   8  16        2.68        7.88      1.73 o 
   3   8  16      122.00      116.41      5.60 o 
   4   8  16       73.22       66.35     10.50 o 
  -3   9  16       71.76       90.92      4.19 o 
  -2   9  16       89.93      101.63      4.34 o 
  -1   9  16      105.40       93.73      4.15 o 
   0   9  16      243.90      235.07     10.00 o 
   1   9  16      121.33      146.81      6.33 o 
  -9   1  17      118.99      142.72      4.24 o 
  -8   1  17      321.39      341.48      6.99 o 
  -7   1  17        4.71        1.50      1.38 o 
  -6   1  17      160.33      170.78      3.71 o 
  -5   1  17       80.51       73.63      2.24 o 
  -4   1  17      394.12      397.77      6.50 o 
  -3   1  17       11.65       10.07      1.14 o 
  -2   1  17      959.01      914.85     14.01 o 
  -1   1  17       55.01       50.67      1.71 o 
   0   1  17      991.18      954.80     14.58 o 
   1   1  17        0.14        0.00      0.77 o 
   2   1  17        1.04        1.20      0.90 o 
   3   1  17       17.45       20.17      1.15 o 
   4   1  17        6.84        7.89      1.15 o 
   5   1  17      151.04      152.39      2.93 o 
   6   1  17      163.80      160.08      3.34 o 
   7   1  17        1.40        1.28      1.28 o 
   8   1  17       78.72       92.65      3.27 o 
  -9   2  17       45.68       52.40      2.96 o 
  -8   2  17        7.08        5.56      1.56 o 
  -7   2  17       10.35       11.52      1.58 o 
  -6   2  17       36.15       30.12      1.88 o 
  -5   2  17       48.89       49.48      2.17 o 
  -4   2  17       10.57        9.49      1.36 o 
  -3   2  17       47.74       38.10      3.08 o 
  -2   2  17      211.35      223.41      5.07 o 
  -1   2  17       72.72       57.76      2.37 o 
   0   2  17      132.92      137.60      3.68 o 
   1   2  17      360.46      326.30      5.95 o 
   2   2  17       62.77       70.23      2.64 o 
   3   2  17        5.11        3.29      0.93 o 
   4   2  17       62.30       55.79      1.82 o 
   5   2  17        1.56        1.55      0.97 o 
   6   2  17        2.86        3.23      1.14 o 
   7   2  17      106.93      122.66      3.61 o 
  -9   3  17      326.39      347.76      7.09 o 
  -8   3  17       39.82       39.78      3.02 o 
  -7   3  17      525.19      530.84      9.70 o 
  -6   3  17        7.61       10.76      1.59 o 
  -5   3  17        2.56        0.87      1.23 o 
  -4   3  17      621.35      616.50     11.41 o 
  -3   3  17        0.59        0.00      1.06 o 
  -2   3  17      232.36      223.05      5.10 o 
  -1   3  17        2.90        2.08      1.14 o 
   0   3  17      528.84      545.83     10.16 o 
   1   3  17      246.73      255.62      4.59 o 
   2   3  17       14.60       15.05      1.21 o 
   3   3  17      394.27      411.49      8.26 o 
   4   3  17       28.93       28.01      1.55 o 
   5   3  17      170.54      192.91      4.03 o 
   6   3  17       12.11       14.83      1.59 o 
   7   3  17      182.97      188.31      5.71 o 
  -8   4  17       73.95       81.90      3.17 o 
  -7   4  17        0.70        0.00      1.38 o 
  -6   4  17      132.29      138.02      3.97 o 
  -5   4  17      235.72      228.47      4.90 o 
  -4   4  17        7.64        8.91      1.42 o 
  -3   4  17       30.01       35.77      2.21 o 
  -2   4  17       13.90       14.10      1.28 o 
  -1   4  17        2.43        1.88      0.97 o 
   0   4  17       17.86       13.47      1.27 o 
   1   4  17        0.69        0.36      0.84 o 
   2   4  17       67.45       70.96      2.60 o 
   3   4  17        1.23        0.00      0.97 o 
   4   4  17      228.61      229.53      4.49 o 
   5   4  17      120.86      127.16      3.21 o 
   6   4  17       22.79       24.27      2.01 o 
   7   4  17        4.00        5.11      1.70 o 
  -8   5  17       76.62       92.07      3.40 o 
  -7   5  17      440.42      477.51      9.43 o 
  -6   5  17        1.33        3.04      1.45 o 
  -5   5  17      162.20      161.71      4.24 o 
  -4   5  17      173.05      180.28      4.48 o 
  -3   5  17       61.53       62.58      2.47 o 
  -2   5  17      302.57      306.12      5.85 o 
  -1   5  17       21.18       24.51      1.50 o 
   0   5  17       21.12       27.62      1.57 o 
   1   5  17       11.57        7.79      1.13 o 
   2   5  17        0.01        0.84      0.91 o 
   3   5  17       32.30       33.76      1.81 o 
   4   5  17       27.17       24.55      1.99 o 
   5   5  17      225.95      243.47      5.21 o 
   6   5  17       20.33       21.63      2.42 o 
  -7   6  17        9.67        4.80      1.67 o 
  -6   6  17      478.90      481.55      9.40 o 
  -5   6  17      495.66      495.95      9.50 o 
  -4   6  17      238.02      238.52      5.40 o 
  -3   6  17       27.62       24.04      1.69 o 
  -2   6  17        7.98        6.64      1.37 o 
  -1   6  17      159.60      151.32      3.88 o 
   0   6  17       38.93       36.90      1.97 o 
   1   6  17       17.61       18.95      2.63 o 
   2   6  17       76.54       81.57      2.61 o 
   3   6  17       38.34       39.76      2.17 o 
   4   6  17        0.04        0.30      1.27 o 
   5   6  17      103.98       96.68      4.16 o 
  -6   7  17       67.21       51.16      2.54 o 
  -5   7  17       26.23       20.39      1.83 o 
  -4   7  17        1.42        0.00      1.16 o 
  -3   7  17        1.59        0.43      1.68 o 
  -2   7  17        2.17        3.14      1.86 o 
  -1   7  17       92.26       98.68      4.11 o 
   0   7  17       17.42       13.72      2.67 o 
   1   7  17      196.74      196.97      5.94 o 
   2   7  17       71.48       76.82      2.62 o 
   3   7  17       20.70       27.31      1.93 o 
   4   7  17        3.47        7.24      1.55 o 
  -4   8  17       17.97       15.56      2.35 o 
  -3   8  17      189.98      197.41      6.19 o 
  -2   8  17      104.93      102.34      4.95 o 
  -1   8  17      365.08      396.48      9.72 o 
   0   8  17      140.86      127.43      4.76 o 
   1   8  17      155.95      160.72      5.50 o 
   2   8  17      270.46      265.76      6.48 o 
  -9   0  18      407.32      408.69     17.92 o 
  -8   0  18        5.83        6.20      2.71 o 
  -7   0  18      836.25      835.39     17.82 o 
  -6   0  18        3.82        1.29      2.19 o 
  -5   0  18      798.69      811.87     17.06 o 
  -4   0  18      263.33      267.57      6.91 o 
  -3   0  18       33.21       27.14      2.02 o 
  -2   0  18      100.85       78.52      3.30 o 
  -1   0  18     1087.12     1100.52     22.08 o 
   0   0  18      436.22      458.50      9.60 o 
   1   0  18       46.75       40.63      2.61 o 
   2   0  18       34.89       30.83      2.74 o 
   3   0  18      335.60      328.68      7.64 o 
   4   0  18       94.33       94.39      3.57 o 
   5   0  18        5.24       10.63      1.69 o 
   6   0  18      160.93      139.21      5.29 o 
   7   0  18      204.12      204.42     20.38 o 
  -9   1  18        0.02        1.36      1.49 o 
  -8   1  18       25.95       27.43      2.08 o 
  -7   1  18      112.82      116.13      3.61 o 
  -6   1  18      422.72      425.69      8.04 o 
  -5   1  18       18.34       16.08      1.54 o 
  -4   1  18        0.06        0.00      0.85 o 
  -3   1  18       53.90       48.83      1.92 o 
  -2   1  18       12.04       13.48      1.28 o 
  -1   1  18      164.01      155.89      3.94 o 
   0   1  18      675.95      677.15      9.79 o 
   1   1  18     1115.04     1088.15     16.55 o 
   2   1  18        1.08        1.34      0.97 o 
   3   1  18        6.52        5.58      1.10 o 
   4   1  18       13.89       13.88      1.29 o 
   5   1  18       28.89       21.70      1.39 o 
   6   1  18        7.81        8.83      1.61 o 
   7   1  18       11.61       14.09      1.70 o 
  -8   2  18      151.38      152.48      4.33 o 
  -7   2  18      142.17      157.02      4.22 o 
  -6   2  18       31.36       26.86      2.14 o 
  -5   2  18        2.23        1.56      1.23 o 
  -4   2  18        2.43        1.06      1.12 o 
  -3   2  18       25.79       28.07      1.81 o 
  -2   2  18      632.13      633.26     11.59 o 
  -1   2  18      220.08      217.22      5.02 o 
   0   2  18        5.70        6.24      1.31 o 
   1   2  18      266.68      280.05      5.42 o 
   2   2  18        0.07        1.34      1.18 o 
   3   2  18      257.00      258.62      6.31 o 
   4   2  18        0.03        0.17      0.93 o 
   5   2  18      253.46      249.56      5.17 o 
   6   2  18       46.66       38.27      2.09 o 
   7   2  18      441.08      491.48     10.00 o 
  -8   3  18        8.22       12.77      2.10 o 
  -7   3  18        1.12        3.48      1.50 o 
  -6   3  18        0.07        0.00      1.77 o 
  -5   3  18       75.64       77.38      3.06 o 
  -4   3  18       53.14       56.51      2.57 o 
  -3   3  18       21.57       23.46      1.76 o 
  -2   3  18       34.23       29.79      1.83 o 
  -1   3  18      129.02      115.34      3.39 o 
   0   3  18      123.07      119.23      3.49 o 
   1   3  18       44.80       42.72      1.76 o 
   2   3  18      258.11      217.03      5.37 o 
   3   3  18      391.45      384.71      7.09 o 
   4   3  18      164.91      174.46      3.78 o 
   5   3  18        4.60        7.84      1.30 o 
   6   3  18      104.31       98.16      3.19 o 
  -8   4  18       66.04       89.00      3.37 o 
  -7   4  18       50.68       58.45      2.63 o 
  -6   4  18       17.53       22.59      3.20 o 
  -5   4  18      194.00      179.11      4.27 o 
  -4   4  18      144.10      139.88      3.61 o 
  -3   4  18      211.40      212.92      4.61 o 
  -2   4  18      199.50      218.35      5.12 o 
  -1   4  18        0.14        0.40      1.03 o 
   0   4  18      213.28      216.81      4.59 o 
   1   4  18        8.38        7.85      1.10 o 
   2   4  18       73.95       70.61      2.27 o 
   3   4  18       17.65       17.40      1.54 o 
   4   4  18       24.93       25.87      1.75 o 
   5   4  18      141.51      145.21      3.81 o 
   6   4  18       35.12       38.55      2.16 o 
  -7   5  18        4.83        7.10      1.74 o 
  -6   5  18       71.33       69.21      2.93 o 
  -5   5  18       75.65       82.41      3.07 o 
  -4   5  18       20.07       18.64      1.70 o 
  -3   5  18      445.56      456.86      8.13 o 
  -2   5  18        0.08        0.00      1.02 o 
  -1   5  18        1.02        2.28      1.06 o 
   0   5  18       57.50       55.49      2.17 o 
   1   5  18       29.80       31.25      1.59 o 
   2   5  18       45.54       49.35      1.94 o 
   3   5  18       15.73       14.97      1.51 o 
   4   5  18       89.66       85.91      2.93 o 
   5   5  18      121.83      133.36      3.69 o 
  -6   6  18       90.63       80.41      4.39 o 
  -5   6  18       16.02       20.64      1.95 o 
  -4   6  18      201.26      217.88      5.18 o 
  -3   6  18        0.00        0.00      2.31 o 
  -2   6  18      189.96      175.70      4.40 o 
  -1   6  18       68.69       80.35      3.08 o 
   0   6  18      570.95      618.06     11.63 o 
   1   6  18       54.64       42.59      2.20 o 
   2   6  18      130.41      127.29      3.37 o 
   3   6  18      386.88      379.94      7.79 o 
   4   6  18        2.55        4.33      1.61 o 
  -5   7  18       11.83       12.86      2.01 o 
  -4   7  18      125.72      136.86      5.01 o 
  -3   7  18       44.05       43.71      2.99 o 
  -2   7  18       17.78       18.30      3.67 o 
  -1   7  18      336.31      351.71      8.86 o 
   0   7  18       37.94       35.48      2.80 o 
   1   7  18      441.98      505.53     11.67 o 
   2   7  18       92.68      103.63      3.87 o 
   3   7  18        8.92        7.17      1.53 o 
  -2   8  18       92.24       77.98      3.82 o 
  -1   8  18        4.35        2.24      1.85 o 
   0   8  18       38.81       35.20      2.83 o 
  -8   1  19       26.50       27.42      2.17 o 
  -7   1  19       26.14       26.95      2.02 o 
  -6   1  19       43.70       44.52      2.28 o 
  -5   1  19        4.95        3.04      1.22 o 
  -4   1  19       46.14       42.51      2.08 o 
  -3   1  19       75.78       73.87      2.67 o 
  -2   1  19       95.33       87.76      3.06 o 
  -1   1  19      103.00      103.24      3.34 o 
   0   1  19      305.22      289.02      5.53 o 
   1   1  19        6.30        5.88      1.28 o 
   2   1  19      135.15      127.78      3.72 o 
   3   1  19        2.83        2.39      2.01 o 
   4   1  19       18.81       20.49      1.44 o 
   5   1  19       79.49       93.53      2.56 o 
   6   1  19      111.74      111.33      5.67 o 
  -8   2  19        0.02        0.00      1.94 o 
  -7   2  19        0.35        0.00      1.33 o 
  -6   2  19        0.60        0.28      1.29 o 
  -5   2  19        9.55       12.39      1.50 o 
  -4   2  19       46.32       46.78      2.31 o 
  -3   2  19      104.70       97.40      3.21 o 
  -2   2  19       37.12       41.00      2.54 o 
  -1   2  19       12.66        9.94      1.43 o 
   0   2  19      214.25      210.40      4.50 o 
   1   2  19       22.98       21.07      1.55 o 
   2   2  19      393.65      375.67      7.79 o 
   3   2  19       37.86       36.89      1.95 o 
   4   2  19       24.16       24.89      1.82 o 
   5   2  19        0.93        0.80      1.37 o 
   6   2  19        4.67        2.96      1.57 o 
  -7   3  19      370.25      390.83     12.70 o 
  -6   3  19       10.45        6.08      1.51 o 
  -5   3  19       29.34       29.76      2.03 o 
  -4   3  19      188.66      177.08      4.65 o 
  -3   3  19       22.92       21.54      1.87 o 
  -2   3  19      854.25      843.96     15.09 o 
  -1   3  19       50.55       47.78      2.28 o 
   0   3  19      434.85      441.00      8.75 o 
   1   3  19      114.53      109.67      2.82 o 
   2   3  19      212.71      213.35      4.67 o 
   3   3  19      177.44      182.81      4.31 o 
   4   3  19       16.66       16.31      1.59 o 
   5   3  19      480.36      490.20      8.06 o 
   6   3  19        7.04        9.52      1.85 o 
  -7   4  19      134.76      143.00      4.12 o 
  -6   4  19      154.06      153.20      4.92 o 
  -5   4  19      236.64      233.07      5.14 o 
  -4   4  19       14.56       14.07      1.55 o 
  -3   4  19       45.32       43.34      2.04 o 
  -2   4  19       10.93       11.31      1.39 o 
  -1   4  19       79.11       81.58      3.29 o 
   0   4  19       56.56       56.36      2.66 o 
   1   4  19       95.67       83.75      2.47 o 
   2   4  19        0.88        1.18      1.08 o 
   3   4  19      158.39      162.39      4.04 o 
   4   4  19       25.74       28.17      1.98 o 
   5   4  19       12.65       15.62      1.68 o 
  -6   5  19       51.81       44.09      2.50 o 
  -5   5  19      607.81      619.16     11.49 o 
  -4   5  19       16.99       16.20      1.74 o 
  -3   5  19      137.87      145.94      4.22 o 
  -2   5  19      231.32      247.32      5.19 o 
  -1   5  19       85.75       90.01      3.04 o 
   0   5  19      164.71      169.91      4.21 o 
   1   5  19       28.91       31.05      1.64 o 
   2   5  19        3.15        3.90      1.14 o 
   3   5  19       30.80       40.12      2.16 o 
   4   5  19        6.44        7.31      1.41 o 
  -5   6  19      201.17      224.92      5.64 o 
  -4   6  19      381.45      354.01      8.02 o 
  -3   6  19       32.05       26.36      3.59 o 
  -2   6  19      127.88      150.21      4.11 o 
  -1   6  19      560.84      631.79     11.52 o 
   0   6  19       35.56       28.43      1.93 o 
   1   6  19       94.67       91.25      2.87 o 
   2   6  19       43.78       37.37      1.97 o 
   3   6  19      119.13      129.66      4.28 o 
  -3   7  19       40.30       49.76      3.23 o 
  -2   7  19        9.93       12.63      2.25 o 
  -1   7  19       32.86       27.89      3.16 o 
   0   7  19      285.51      310.72      8.27 o 
   1   7  19        3.42        6.24      1.76 o 
  -7   0  20      217.15      232.96     11.43 o 
  -6   0  20      111.45      118.44      6.04 o 
  -5   0  20      169.38      175.11     11.48 o 
  -4   0  20       63.71       64.73      4.36 o 
  -3   0  20      243.92      241.34      9.98 o 
  -2   0  20      169.71      168.46      5.21 o 
  -1   0  20       58.08       49.00      2.30 o 
   0   0  20      185.54      181.57      5.45 o 
   1   0  20       31.51       31.80      3.42 o 
   2   0  20        8.55        4.58      2.19 o 
   3   0  20        1.08        0.00      1.95 o 
   4   0  20       24.13       30.03      2.79 o 
   5   0  20       22.06       24.05      4.10 o 
  -7   1  20      204.80      192.40      6.26 o 
  -6   1  20        4.93        6.87      1.48 o 
  -5   1  20       10.61       11.10      1.53 o 
  -4   1  20       11.42       11.04      1.46 o 
  -3   1  20       44.09       41.24      2.08 o 
  -2   1  20        2.39        2.99      1.62 o 
  -1   1  20       34.23       36.99      2.14 o 
   0   1  20       24.15       21.68      1.89 o 
   1   1  20       78.56       89.65      3.19 o 
   2   1  20        3.35        4.37      1.37 o 
   3   1  20        1.69        3.67      1.41 o 
   4   1  20       26.37       28.23      3.39 o 
   5   1  20       40.58       51.62      2.16 o 
  -7   2  20      103.87      103.87      3.84 o 
  -6   2  20      155.26      171.98      4.49 o 
  -5   2  20      115.59      116.59      3.58 o 
  -4   2  20       52.86       61.58      2.57 o 
  -3   2  20      359.81      350.64      7.43 o 
  -2   2  20        2.94        0.00      1.84 o 
  -1   2  20      728.34      735.98     13.43 o 
   0   2  20      190.37      193.08      4.37 o 
   1   2  20        4.11        3.41      1.21 o 
   2   2  20        5.31        4.58      1.67 o 
   3   2  20       81.66       79.87      2.85 o 
   4   2  20      385.03      403.05      7.60 o 
   5   2  20       23.33       31.38      1.87 o 
  -7   3  20       11.40       13.11      2.09 o 
  -6   3  20       77.24       76.46      3.53 o 
  -5   3  20        0.02        0.00      1.49 o 
  -4   3  20       38.03       29.77      2.36 o 
  -3   3  20       19.14       20.96      1.85 o 
  -2   3  20        0.68        0.17      1.26 o 
  -1   3  20       69.98       76.49      3.78 o 
   0   3  20       44.60       38.41      2.26 o 
   1   3  20       14.20        9.44      1.26 o 
   2   3  20       21.28       14.21      1.57 o 
   3   3  20      132.45      141.31      3.80 o 
   4   3  20       10.04        9.78      1.55 o 
   5   3  20      128.56      129.59      3.72 o 
  -6   4  20       61.83       66.79      3.33 o 
  -5   4  20       85.30       89.34      4.70 o 
  -4   4  20       90.81       95.90      3.09 o 
  -3   4  20      433.02      435.29      8.01 o 
  -2   4  20      277.99      279.32      5.74 o 
  -1   4  20       17.14       16.45      1.54 o 
   0   4  20        9.47       10.08      1.40 o 
   1   4  20       33.94       26.71      1.61 o 
   2   4  20      274.49      280.08      5.77 o 
   3   4  20      127.04      126.97      3.62 o 
   4   4  20       35.22       37.10      2.15 o 
  -5   5  20      184.08      189.24      5.01 o 
  -4   5  20      105.07      111.33      3.65 o 
  -3   5  20       49.81       60.32      2.66 o 
  -2   5  20       17.44       11.35      1.59 o 
  -1   5  20       19.16       21.96      1.69 o 
   0   5  20       17.20       23.47      2.56 o 
   1   5  20       24.82       29.89      1.69 o 
   2   5  20        0.33        0.00      1.59 o 
   3   5  20       89.14       90.07      3.06 o 
  -3   6  20        3.64        0.00      1.25 o 
  -2   6  20       22.15       19.45      1.81 o 
  -1   6  20        7.35        6.55      1.48 o 
   0   6  20      117.97      131.09      3.93 o 
   1   6  20       22.64       23.40      1.75 o 
  -6   1  21       43.34       41.45      3.44 o 
  -5   1  21        6.69        2.85      1.91 o 
  -4   1  21       13.17       13.07      1.62 o 
  -3   1  21       94.60       95.80      3.14 o 
  -2   1  21       19.30       16.75      2.31 o 
  -1   1  21       16.75       18.63      1.54 o 
   0   1  21       16.18       18.46      1.77 o 
   1   1  21       95.95      106.17      3.59 o 
   2   1  21      218.06      219.35      5.48 o 
   3   1  21        2.26        0.70      3.54 o 
   4   1  21      149.02      169.26      4.92 o 
  -6   2  21       25.71       30.30      2.45 o 
  -5   2  21        0.66        0.00      1.44 o 
  -4   2  21      124.53      116.91      3.70 o 
  -3   2  21        3.28        0.41      1.93 o 
  -2   2  21      122.76      132.47      4.02 o 
  -1   2  21       38.04       43.03      2.34 o 
   0   2  21        7.99        8.13      1.38 o 
   1   2  21       13.90        8.84      1.62 o 
   2   2  21      521.35      532.85     10.54 o 
   3   2  21      135.93      150.65      8.27 o 
   4   2  21       12.80        8.31      1.58 o 
  -5   3  21       87.14       86.03      3.80 o 
  -4   3  21       55.14       54.04      3.71 o 
  -3   3  21      158.35      181.79      4.87 o 
  -2   3  21       41.02       43.71      2.45 o 
  -1   3  21      485.03      485.38     12.62 o 
   0   3  21      183.61      189.37      4.37 o 
   1   3  21       97.11       78.28      4.30 o 
   2   3  21       97.53       97.87      3.16 o 
   3   3  21       27.53       34.56      2.07 o 
  -5   4  21        4.80        2.62      1.55 o 
  -4   4  21        0.65        0.00      1.58 o 
  -3   4  21        2.59        0.70      1.68 o 
  -2   4  21      212.30      228.21      5.46 o 
  -1   4  21       54.43       64.62      2.95 o 
   0   4  21        8.84        9.28      1.32 o 
   1   4  21       66.60       59.50      2.38 o 
   2   4  21        6.15        8.60      1.47 o 
   3   4  21       19.48       20.06      1.75 o 
  -3   5  21      208.53      220.63      5.40 o 
  -2   5  21       30.12       26.38      2.59 o 
  -1   5  21       80.26       79.08      3.08 o 
   0   5  21      124.51      123.12      4.18 o 
   1   5  21      195.10      204.74      4.39 o 
  -5   0  22       44.64       39.32      4.73 o 
  -4   0  22       24.21       18.40      3.73 o 
  -3   0  22      231.06      238.00     10.92 o 
  -2   0  22        0.48        0.00      2.23 o 
  -1   0  22      478.01      521.73     28.86 o 
   0   0  22      197.62      184.46      7.68 o 
   1   0  22       23.70       24.99      3.19 o 
   2   0  22      119.10      127.68      6.36 o 
   3   0  22       36.19       32.24      3.64 o 
  -5   1  22       82.39       67.08      4.64 o 
  -4   1  22       23.74       17.11      2.54 o 
  -3   1  22        1.02        0.00      1.81 o 
  -2   1  22        8.97       13.13      3.37 o 
  -1   1  22      190.32      179.60      5.25 o 
   0   1  22        0.00        0.00      1.56 o 
   1   1  22        0.10        0.00      1.54 o 
   2   1  22       95.81      101.57      4.32 o 
   3   1  22        7.75        4.43      2.01 o 
  -5   2  22       56.76       57.02      3.04 o 
  -4   2  22       28.19       25.67      2.26 o 
  -3   2  22      190.31      188.35      5.43 o 
  -2   2  22       42.29       42.53      2.69 o 
  -1   2  22      152.29      152.09      4.16 o 
   0   2  22        0.67        0.76      1.31 o 
   1   2  22      238.96      231.26      5.76 o 
   2   2  22        0.03        0.31      1.36 o 
  -4   3  22       29.66       33.27      2.46 o 
  -3   3  22        1.46        1.75      1.62 o 
  -2   3  22       28.31       28.80      2.34 o 
  -1   3  22       84.02       90.76      3.69 o 
   0   3  22       54.20       57.89      2.44 o 
   1   3  22      326.58      310.31      6.87 o 
   2   3  22        0.02        0.00      1.62 o 
  -3   4  22      221.44      217.79      5.42 o 
  -2   4  22        0.85        0.00      1.35 o 
  -1   4  22      525.28      581.73     11.02 o 
   0   4  22        5.16        2.46      1.42 o 
  -3   1  23      113.98      122.53     14.08 o 
  -2   1  23       93.33       94.09      4.80 o 
  -1   1  23      138.87      152.15      9.23 o 
   0   1  23       10.77       11.25      2.36 o 
   1   1  23       69.28       81.33      5.18 o 
  -2   2  23       23.76       23.03      2.79 o 
  -1   2  23        9.71        4.61      2.09 o 
   0   2  23        2.05        1.53      1.97 o 
                                                 
